# Supplementary material for: A new perspective on the pathogenesis of chronic renal disease in captive cheetahs (Acinonyx jubatus)
Source: PLoS One. 2018 Mar 7;13(3):e0194114. doi: 10.1371/journal.pone.0194114 (PMC5841817; doi:10.1371/journal.pone.0194114)
Supplement: S1 Table — (XLSX) [file pone.0194114.s001.xlsx]

## Sheet: all data
Individual Number	Sex	King coat	Date of Birth	Wild Caught	Date of Death	Gastritis	Amyloid	Glomerulo sclerosis	Cortical fibrosis	Medullary fibrosis	Infarcts	Palatine Erosions	Entero colitis	CRD cause of death	Death Age (days)	Death age group
5	.	0	1975-04-27	0	1975-04-27	.	.	.	.	.	.	.	.	.	0	0
67	.	0	1979-05-01	0	1979-05-01	.	.	.	.	.	.	.	.	.	0	0
68	.	0	1979-05-11	0	1979-05-11	.	.	.	.	.	.	.	.	.	0	0
74	.	0	1980-06-02	0	1980-06-02	.	.	.	.	.	.	.	.	.	0	0
75	.	0	1980-06-02	0	1980-06-02	.	.	.	.	.	.	.	.	.	0	0
76	.	0	1980-06-02	0	1980-06-02	.	.	.	.	.	.	.	.	.	0	0
84	.	0	1980-05-02	0	1980-05-02	.	.	.	.	.	.	.	.	.	0	0
118	.	0	1980-03-19	0	1980-03-19	.	.	.	.	.	.	.	.	.	0	0
119	.	0	1980-03-19	0	1980-03-19	.	.	.	.	.	.	.	.	.	0	0
129	.	0	1982-05-09	0	1982-05-09	.	.	.	.	.	.	.	.	.	0	0
130	.	0	1982-05-09	0	1982-05-09	.	.	.	.	.	.	.	.	.	0	0
131	.	0	1982-05-26	0	1982-05-26	.	.	.	.	.	.	.	.	.	0	0
139	.	0	1983-05-10	0	1983-05-10	.	.	.	.	.	.	.	.	.	0	0
141	.	0	1983-05-25	0	1983-05-25	.	.	.	.	.	.	.	.	.	0	0
142	.	0	1983-05-25	0	1983-05-25	.	.	.	.	.	.	.	.	.	0	0
150	.	0	1983-08-02	0	1983-08-02	.	.	.	.	.	.	.	.	.	0	0
155	.	0	1983-04-12	0	1983-04-12	.	.	.	.	.	.	.	.	.	0	0
156	.	0	1983-05-03	0	1983-05-03	.	.	.	.	.	.	.	.	.	0	0
170	.	0	1984-03-18	0	1984-03-18	.	.	.	.	.	.	.	.	.	0	0
171	.	0	1984-04-16	0	1984-04-16	.	.	.	.	.	.	.	.	.	0	0
172	.	0	1984-04-16	0	1984-04-16	.	.	.	.	.	.	.	.	.	0	0
173	.	0	1984-04-16	0	1984-04-16	.	.	.	.	.	.	.	.	.	0	0
176	.	0	1984-03-25	0	1984-03-25	.	.	.	.	.	.	.	.	.	0	0
177	.	0	1984-03-25	0	1984-03-25	.	.	.	.	.	.	.	.	.	0	0
178	.	0	1984-03-25	0	1984-03-25	.	.	.	.	.	.	.	.	.	0	0
181	.	0	1984-04-23	0	1984-04-23	.	.	.	.	.	.	.	.	.	0	0
182	.	0	1984-07-11	0	1984-07-11	.	.	.	.	.	.	.	.	.	0	0
183	.	0	1984-03-24	0	1984-03-24	.	.	.	.	.	.	.	.	.	0	0
186	.	0	1984-07-22	0	1984-07-22	.	.	.	.	.	.	.	.	.	0	0
187	.	0	1984-07-22	0	1984-07-22	.	.	.	.	.	.	.	.	.	0	0
188	.	0	1984-07-22	0	1984-07-22	.	.	.	.	.	.	.	.	.	0	0
189	.	0	1984-07-22	0	1984-07-22	.	.	.	.	.	.	.	.	.	0	0
195	.	0	1984-04-19	0	1984-04-19	.	.	.	.	.	.	.	.	.	0	0
196	.	0	1984-04-19	0	1984-04-19	.	.	.	.	.	.	.	.	.	0	0
197	.	0	1984-04-19	0	1984-04-19	.	.	.	.	.	.	.	.	.	0	0
198	.	0	1984-04-19	0	1984-04-19	.	.	.	.	.	.	.	.	.	0	0
199	.	0	1984-04-16	0	1984-04-16	.	.	.	.	.	.	.	.	.	0	0
200	.	0	1984-04-16	0	1984-04-16	.	.	.	.	.	.	.	.	.	0	0
201	.	0	1984-04-16	0	1984-04-16	.	.	.	.	.	.	.	.	.	0	0
202	.	0	1984-04-16	0	1984-04-16	.	.	.	.	.	.	.	.	.	0	0
203	.	0	1984-04-16	0	1984-04-16	.	.	.	.	.	.	.	.	.	0	0
204	.	0	1985-05-02	0	1985-05-02	.	.	.	.	.	.	.	.	.	0	0
208	.	0	1985-04-05	0	1985-04-05	.	.	.	.	.	.	.	.	.	0	0
213	.	0	1985-03-11	0	1985-03-11	.	.	.	.	.	.	.	.	.	0	0
220	.	0	1985-06-26	0	1985-06-26	.	.	.	.	.	.	.	.	.	0	0
221	.	0	1985-08-01	0	1985-08-01	.	.	.	.	.	.	.	.	.	0	0
222	.	0	1985-08-01	0	1985-08-01	.	.	.	.	.	.	.	.	.	0	0
223	.	0	1985-08-01	0	1985-08-01	.	.	.	.	.	.	.	.	.	0	0
224	.	0	1985-08-01	0	1985-08-01	.	.	.	.	.	.	.	.	.	0	0
230	.	0	1986-04-04	0	1986-04-04	.	.	.	.	.	.	.	.	.	0	0
234	.	0	1986-06-22	0	1986-06-22	.	.	.	.	.	.	.	.	.	0	0
235	.	0	1986-06-22	0	1986-06-22	.	.	.	.	.	.	.	.	.	0	0
244	.	0	1987-04-29	0	1987-04-29	.	.	.	.	.	.	.	.	.	0	0
245	.	0	1987-04-29	0	1987-04-29	.	.	.	.	.	.	.	.	.	0	0
249	.	0	1987-05-03	0	1987-05-03	.	.	.	.	.	.	.	.	.	0	0
253	.	0	1987-05-17	0	1987-05-17	.	.	.	.	.	.	.	.	.	0	0
350	.	0	1991-05-17	0	1991-05-17	.	.	.	.	.	.	.	.	.	0	0
351	.	0	1991-05-17	0	1991-05-17	.	.	.	.	.	.	.	.	.	0	0
386	.	0	1993-04-10	0	1993-04-10	.	.	.	.	.	.	.	.	.	0	0
462	.	0	1997-06-08	0	1997-06-08	.	.	.	.	.	.	.	.	.	0	0
508	.	0	1991-05-07	0	1991-05-07	.	.	.	.	.	.	.	.	.	0	0
509	.	0	1991-05-07	0	1991-05-07	.	.	.	.	.	.	.	.	.	0	0
510	.	0	1998-05-07	0	1998-05-07	0	0	0	0	0	0	0	0	0	0	0
518	.	0	1976-04-18	0	1976-04-18	.	.	.	.	.	.	.	.	.	0	0
522	.	0	1976-04-18	0	1976-04-18	.	.	.	.	.	.	.	.	.	0	0
523	.	0	1976-04-18	0	1976-04-18	.	.	.	.	.	.	.	.	.	0	0
524	.	0	1976-04-18	0	1976-04-18	.	.	.	.	.	.	.	.	.	0	0
540	.	0	1977-04-10	0	1977-04-10	.	.	.	.	.	.	.	.	.	0	0
541	.	0	1977-04-10	0	1977-04-10	.	.	.	.	.	.	.	.	.	0	0
579	.	0	1983-04-18	0	1983-04-18	.	.	.	.	.	.	.	.	.	0	0
580	.	0	1983-04-18	0	1983-04-18	.	.	.	.	.	.	.	.	.	0	0
581	.	0	1983-04-18	0	1983-04-18	.	.	.	.	.	.	.	.	.	0	0
791	.	0	2004-05-16	0	2004-05-16	.	.	.	.	.	.	.	.	.	0	0
792	.	0	2004-05-16	0	2004-05-16	.	.	.	.	.	.	.	.	.	0	0
795	.	0	2004-05-19	0	2004-05-19	.	.	.	.	.	.	.	.	.	0	0
818	.	0	2001-05-09	0	2001-05-09	.	.	.	.	.	.	.	.	.	0	0
859	.	0	2005-06-15	0	2005-06-15	.	.	.	.	.	.	.	.	.	0	0
18	F	0	1975-05-26	0	1975-05-26	.	.	.	.	.	.	.	.	.	0	0
19	F	0	1975-05-26	0	1975-05-26	.	.	.	.	.	.	.	.	.	0	0
20	F	0	1975-05-26	0	1975-05-26	.	.	.	.	.	.	.	.	.	0	0
28	F	0	1976-03-16	0	1976-03-16	.	.	.	.	.	.	.	.	.	0	0
29	F	0	1976-03-16	0	1976-03-16	.	.	.	.	.	.	.	.	.	0	0
30	F	0	1976-03-16	0	1976-03-16	.	.	.	.	.	.	.	.	.	0	0
31	F	0	1976-03-20	0	1976-03-20	.	.	.	.	.	.	.	.	.	0	0
39	F	0	1976-04-01	0	1976-04-01	.	.	.	.	.	.	.	.	.	0	0
79	F	0	1980-04-01	0	1980-04-01	.	.	.	.	.	.	.	.	.	0	0
80	F	0	1980-04-01	0	1980-04-01	.	.	.	.	.	.	.	.	.	0	0
81	F	0	1980-04-01	0	1980-04-01	.	.	.	.	.	.	.	.	.	0	0
83	F	0	1980-05-02	0	1980-05-02	.	.	.	.	.	.	.	.	.	0	0
93	F	0	1980-04-14	0	1980-04-14	.	.	.	.	.	.	.	.	.	0	0
94	F	0	1980-04-14	0	1980-04-14	.	.	.	.	.	.	.	.	.	0	0
105	F	0	1980-04-28	0	1980-04-28	.	.	.	.	.	.	.	.	.	0	0
108	F	0	1980-05-27	0	1980-05-27	.	.	.	.	.	.	.	.	.	0	0
109	F	0	1980-05-27	0	1980-05-27	.	.	.	.	.	.	.	.	.	0	0
115	F	0	1980-03-30	0	1980-03-30	.	.	.	.	.	.	.	.	.	0	0
136	F	0	1983-04-11	0	1983-04-11	.	.	.	.	.	.	.	.	.	0	0
282	F	0	1988-04-28	0	1988-04-28	.	.	.	.	.	.	.	.	.	0	0
407	F	0	1994-05-08	0	1994-05-08	.	.	.	.	.	.	.	.	.	0	0
408	F	0	1994-05-08	0	1994-05-08	.	.	.	.	.	.	.	.	.	0	0
500	F	0	1999-06-26	0	1999-06-26	0	0	0	0	0	0	0	.	0	0	0
802	F	0	2004-05-21	0	2004-05-21	0	0	0	0	0	0	0	0	0	0	0
803	F	0	2004-05-21	0	2004-05-21	0	0	0	0	0	0	0	0	0	0	0
870	F	0	2006-05-17	0	2006-05-17	0	0	0	0	0	0	0	0	0	0	0
874	F	0	2006-06-23	0	2006-06-23	.	.	.	.	.	.	.	.	.	0	0
892	F	0	2007-04-23	0	2007-04-23	.	.	.	.	.	.	.	.	.	0	0
16	M	0	1975-05-26	0	1975-05-26	.	.	.	.	.	.	.	.	.	0	0
17	M	0	1975-05-26	0	1975-05-26	.	.	.	.	.	.	.	.	.	0	0
26	M	0	1976-03-16	0	1976-03-16	.	.	.	.	.	.	.	.	.	0	0
27	M	0	1976-03-16	0	1976-03-16	.	.	.	.	.	.	.	.	.	0	0
37	M	0	1976-04-01	0	1976-04-01	.	.	.	.	.	.	.	.	.	0	0
38	M	0	1976-04-01	0	1976-04-01	.	.	.	.	.	.	.	.	.	0	0
77	M	0	1980-04-01	0	1980-04-01	.	.	.	.	.	.	.	.	.	0	0
78	M	0	1980-04-01	0	1980-04-01	.	.	.	.	.	.	.	.	.	0	0
82	M	0	1980-05-02	0	1980-05-02	.	.	.	.	.	.	.	.	.	0	0
104	M	0	1980-04-28	0	1980-04-28	.	.	.	.	.	.	.	.	.	0	0
107	M	0	1980-05-27	0	1980-05-27	.	.	.	.	.	.	.	.	.	0	0
114	M	0	1980-03-30	0	1980-03-30	.	.	.	.	.	.	.	.	.	0	0
161	M	0	1983-05-28	0	1983-05-28	.	.	.	.	.	.	.	.	.	0	0
371	M	0	1992-04-07	0	1992-04-07	.	.	.	.	.	.	.	1	.	0	0
717	M	0	2000-05-26	0	2000-05-26	.	.	.	.	.	.	.	.	.	0	0
804	M	0	2004-05-21	0	2004-05-21	0	0	0	0	0	0	0	0	0	0	0
824	M	0	2000-05-26	0	2000-05-26	0	0	0	0	0	0	0	0	0	0	0
864	M	0	2006-05-09	0	2006-05-09	0	0	0	0	0	0	0	0	0	0	0
865	M	0	2006-05-09	0	2006-05-09	0	0	0	0	0	0	0	0	0	0	0
869	M	0	2006-05-17	0	2006-05-17	0	0	0	0	0	0	0	0	0	0	0
873	M	0	2006-06-23	0	2006-06-23	.	.	.	.	.	.	.	.	.	0	0
891	M	0	2007-04-23	0	2007-04-23	.	.	.	.	.	.	.	.	.	0	0
132	.	1	1983-04-18	0	1983-04-18	.	.	.	.	.	.	.	.	.	0	0
149	.	1	1983-08-02	0	1983-08-02	.	.	.	.	.	.	.	.	.	0	0
174	.	1	1984-08-10	0	1984-08-10	.	.	.	.	.	.	.	.	.	0	0
404	.	1	1994-05-13	0	1994-05-13	.	.	.	.	.	.	.	.	.	0	0
512	.	1	1998-05-02	0	1998-05-02	.	.	.	.	.	.	.	.	.	0	0
578	.	1	1983-04-18	0	1983-04-18	.	.	.	.	.	.	.	.	.	0	0
715	M	1	2000-04-24	0	2000-04-24	.	.	.	.	.	.	.	.	.	0	0
823	M	1	2000-04-24	0	2000-04-24	.	.	.	.	.	.	.	.	.	0	0
848	M	1	2005-05-25	0	2005-05-25	0	0	0	0	0	0	0	0	0	0	0
849	M	1	2005-05-25	0	2005-05-25	0	0	0	0	0	0	0	0	0	0	0
167	.	0	1984-03-30	0	1984-03-31	.	.	.	.	.	.	.	.	.	1	0
168	.	0	1984-03-30	0	1984-03-31	.	.	.	.	.	.	.	.	.	1	0
225	.	0	1985-08-01	0	1985-08-02	.	.	.	.	.	.	.	.	.	1	0
793	.	0	2004-05-16	0	2004-05-17	.	.	.	.	.	.	.	.	.	1	0
373	F	0	1992-04-07	0	1992-04-08	.	.	.	.	.	.	.	.	.	1	0
21	M	0	1975-09-09	0	1975-09-10	.	.	.	.	.	.	.	.	.	1	0
22	M	0	1975-09-09	0	1975-09-10	.	.	.	.	.	.	.	.	.	1	0
32	M	0	1976-03-31	0	1976-04-01	.	.	.	.	.	.	.	.	.	1	0
214	M	0	1985-03-26	0	1985-03-27	.	0	0	0	0	0	0	1	0	1	0
519	M	0	1976-10-27	0	1976-10-28	.	.	.	.	.	.	.	.	.	1	0
207	.	1	1985-04-05	0	1985-04-06	.	.	.	.	.	.	.	.	.	1	0
372	F	1	1992-04-07	0	1992-04-08	.	.	.	.	.	.	.	.	.	1	0
190	.	0	1984-03-21	0	1984-03-23	.	.	.	.	.	.	.	.	.	2	0
236	.	0	1986-06-22	0	1986-06-24	.	.	.	.	.	.	.	.	.	2	0
274	.	0	1988-04-27	0	1988-04-29	.	.	.	.	.	.	.	.	.	2	0
275	.	0	1988-04-27	0	1988-04-29	.	.	.	.	.	.	.	.	.	2	0
844	.	0	2005-05-23	0	2005-05-25	.	.	.	.	.	.	.	.	.	2	0
845	.	0	2005-05-23	0	2005-05-25	.	.	.	.	.	.	.	.	.	2	0
846	.	0	2005-05-23	0	2005-05-25	.	.	.	.	.	.	.	.	.	2	0
847	.	0	2005-05-23	0	2005-05-25	.	.	.	.	.	.	.	.	.	2	0
95	F	0	1980-04-01	0	1980-04-03	.	.	.	.	.	.	.	.	.	2	0
211	F	0	1985-06-25	0	1985-06-27	.	.	.	.	.	.	.	.	.	2	0
212	M	0	1985-06-25	0	1985-06-27	.	0	0	0	0	0	0	0	0	2	0
1132	.	.	2014-04-18	0	2014-04-20	.	.	.	.	.	.	.	.	.	2	0
1133	.	.	2014-04-18	0	2014-04-20	.	.	.	.	.	.	.	.	.	2	0
1134	.	.	2014-04-18	0	2014-04-20	.	.	.	.	.	.	.	.	.	2	0
1135	.	.	2014-04-18	0	2014-04-20	.	.	.	.	.	.	.	.	.	2	0
145	.	0	1983-04-16	0	1983-04-19	.	.	.	.	.	.	.	.	.	3	0
256	.	0	1987-07-15	0	1987-07-18	.	.	.	.	.	.	.	.	.	3	0
175	M	0	1984-03-25	0	1984-03-28	.	.	.	.	.	.	.	.	.	3	0
989	M	0	2008-04-17	0	2008-04-20	.	.	.	.	.	.	.	.	.	3	0
707	M	1	2001-05-07	0	2001-05-10	.	.	.	.	.	.	.	.	.	3	0
192	.	0	1984-04-12	0	1984-04-17	.	.	.	.	.	.	.	.	.	5	0
193	.	0	1984-04-12	0	1984-04-17	.	.	.	.	.	.	.	.	.	5	0
194	.	0	1984-04-12	0	1984-04-17	.	.	.	.	.	.	.	.	.	5	0
857	.	0	2005-06-11	0	2005-06-16	.	.	.	.	.	.	.	.	.	5	0
858	.	0	2005-06-11	0	2005-06-16	.	.	.	.	.	.	.	.	.	5	0
521	F	0	1976-10-27	0	1976-11-01	.	.	.	.	.	.	.	.	.	5	0
965	F	0	2009-06-16	0	2009-06-21	.	0	0	0	0	0	0	.	0	5	0
966	F	0	2009-06-16	0	2009-06-21	.	0	0	0	0	0	0	.	0	5	0
967	F	0	2009-06-16	0	2009-06-21	.	0	0	0	0	0	0	.	0	5	0
968	F	0	2009-06-16	0	2009-06-21	.	0	0	0	0	0	0	.	0	5	0
520	M	0	1976-10-27	0	1976-11-01	.	.	.	.	.	.	.	.	.	5	0
158	F	0	1983-03-03	0	1983-03-09	.	.	.	.	.	.	.	.	.	6	0
1013	M	0	2012-04-21	0	2012-04-27	.	.	.	.	.	.	.	.	.	6	0
152	.	0	1983-08-02	0	1983-08-09	.	.	.	.	.	.	.	.	.	7	0
782	.	0	2004-04-10	0	2004-04-17	.	.	.	.	.	.	.	.	.	7	0
794	.	0	2004-05-16	0	2004-05-23	.	.	.	.	.	.	.	.	.	7	0
7	F	0	1975-04-30	0	1975-05-07	.	.	.	.	.	.	.	.	.	7	0
151	.	1	1983-08-02	0	1983-08-09	.	.	.	.	.	.	.	.	.	7	0
469	M	1	1998-05-15	0	1998-05-22	.	.	.	.	.	.	.	.	.	7	0
470	M	1	1998-05-16	0	1998-05-23	.	.	.	.	.	.	.	.	.	7	0
1049	.	0	2012-06-18	0	2012-06-26	.	.	.	.	.	.	.	.	.	8	0
276	.	0	1988-04-27	0	1988-05-06	.	.	.	.	.	.	.	.	.	9	0
819	.	0	2001-09-01	0	2001-09-10	.	.	.	.	.	.	.	.	.	9	0
712	M	0	2001-08-14	0	2001-08-23	0	0	0	0	0	0	0	0	0	9	0
184	.	0	1984-03-24	0	1984-04-03	.	.	.	.	.	.	.	.	.	10	0
185	.	0	1984-03-24	0	1984-04-03	.	.	.	.	.	.	.	.	.	10	0
344	.	0	1991-04-17	0	1991-04-27	.	0	0	0	0	0	.	.	0	10	0
10	F	0	1975-04-28	0	1975-05-08	.	.	.	.	.	.	.	.	.	10	0
8	M	0	1975-04-28	0	1975-05-08	.	.	.	.	.	.	.	.	.	10	0
9	M	0	1975-04-28	0	1975-05-08	.	.	.	.	.	.	.	.	.	10	0
871	M	0	2006-05-28	0	2006-06-07	.	.	.	.	.	.	.	.	.	10	0
479	F	0	1998-07-09	0	1998-07-20	0	0	0	0	0	0	0	1	0	11	0
872	F	0	2006-05-28	0	2006-06-08	.	.	.	.	.	.	.	.	.	11	0
505	M	0	1999-09-29	0	1999-10-10	.	.	.	.	.	.	.	.	.	11	0
345	.	0	1991-04-17	0	1991-04-29	.	.	.	.	.	.	.	.	.	12	0
346	.	0	1991-04-17	0	1991-04-29	.	0	0	0	0	0	.	.	0	12	0
876	F	0	2006-07-21	0	2006-08-02	.	.	.	.	.	.	.	.	.	12	0
399	M	0	1994-04-10	0	1994-04-23	0	0	0	0	0	0	.	0	0	13	0
458	M	0	1997-03-17	0	1997-03-30	0	0	0	0	0	0	.	1	0	13	0
457	M	1	1997-03-17	0	1997-03-30	0	0	0	0	0	0	.	1	0	13	0
209	.	0	1985-04-05	0	1985-04-19	.	.	.	.	.	.	.	.	.	14	0
709	.	0	2001-05-09	0	2001-05-25	.	.	.	.	.	.	.	.	.	16	0
33	F	0	1976-03-31	0	1976-04-17	.	.	.	.	.	.	.	.	.	17	0
711	M	0	2001-07-12	0	2001-07-29	.	0	0	0	0	0	0	0	0	17	0
708	M	0	2001-05-09	0	2001-05-27	0	0	0	0	0	0	0	0	0	18	0
713	F	0	2000-04-23	0	2000-05-12	0	0	0	0	0	0	0	.	0	19	0
400	M	0	1994-04-10	0	1994-04-29	0	0	0	0	0	0	.	0	0	19	0
513	F	1	1998-05-02	0	1998-05-22	.	.	.	.	.	.	.	.	.	20	0
821	F	0	2001-08-14	0	2001-09-04	0	0	0	0	0	0	0	1	0	21	1
239	.	0	1987-06-04	0	1987-06-29	.	.	.	.	.	.	.	.	.	25	1
724	M	0	2000-08-05	0	2000-08-30	.	0	0	0	0	0	0	0	0	25	1
716	F	0	2000-05-26	0	2000-06-21	.	.	.	.	.	.	.	.	.	26	1
820	F	0	2001-09-01	0	2001-09-27	.	.	.	.	.	.	.	.	.	26	1
557	.	0	1978-04-04	0	1978-05-01	.	.	.	.	.	.	.	.	.	27	1
558	.	0	1978-04-04	0	1978-05-01	.	.	.	.	.	.	.	.	.	27	1
719	F	0	2000-06-17	0	2000-07-14	0	0	0	0	0	0	0	.	0	27	1
459	M	1	1997-03-17	0	1997-04-15	.	.	.	.	.	.	.	.	.	29	1
137	.	0	1983-04-11	0	1983-05-11	.	.	.	.	.	.	.	.	.	30	1
146	.	0	1983-04-16	0	1983-05-16	.	.	.	.	.	.	.	.	.	30	1
272	.	0	1988-04-26	0	1988-05-26	.	.	.	.	.	.	.	.	.	30	1
468	.	0	1998-05-16	0	1998-06-15	.	0	0	0	0	0	0	0	0	30	1
364	M	0	1992-05-31	0	1992-06-30	.	.	.	.	.	.	.	.	.	30	1
365	M	0	1992-05-31	0	1992-06-30	.	.	.	.	.	.	.	.	.	30	1
779	M	0	2004-04-10	0	2004-05-10	.	.	.	.	.	.	.	.	.	30	1
826	M	1	1998-05-16	0	1998-06-15	0	0	0	0	0	0	0	1	0	30	1
313	.	0	1990-05-26	0	1990-06-26	.	.	.	.	.	.	.	.	.	31	1
768	M	0	2003-05-17	0	2003-06-19	0	0	0	0	0	0	.	0	0	33	1
1050	M	0	2012-06-18	0	2012-07-22	0	0	0	0	0	0	0	0	0	34	1
828	F	1	1997-05-24	0	1997-06-27	.	.	.	.	.	.	.	.	.	34	1
164	.	0	1984-02-29	0	1984-04-05	.	.	.	.	.	.	.	.	.	36	1
1104	F	1	1995-07-05	0	1995-08-10	.	.	.	.	.	.	.	.	.	36	1
482	.	0	1998-04-07	0	1998-05-19	.	.	.	.	.	.	.	.	.	42	1
483	F	0	1998-04-07	0	1998-05-19	.	.	.	.	.	.	.	.	.	42	1
401	F	1	1994-05-08	0	1994-06-20	.	.	.	.	.	.	.	.	.	43	1
807	F	0	2004-05-26	0	2004-07-13	3	0	0	0	0	0	0	0	0	48	1
162	M	0	1983-05-28	0	1983-07-15	.	.	.	.	.	.	.	.	.	48	1
817	F	0	2004-05-26	0	2004-07-14	3	0	0	0	0	0	0	0	0	49	1
63	.	0	1979-05-14	0	1979-07-03	.	.	.	.	.	.	.	.	.	50	1
135	.	0	1983-05-30	0	1983-07-19	.	.	.	.	.	.	.	.	.	50	1
436	M	0	1995-06-07	0	1995-08-05	0	0	0	0	0	0	.	1	0	59	1
140	.	0	1983-05-10	0	1983-07-10	.	.	.	.	.	.	.	.	.	61	1
511	.	0	1998-05-07	0	1998-07-08	0	0	0	0	0	0	0	0	0	62	1
548	.	0	1995-04-12	0	1995-06-13	.	.	.	.	.	.	.	.	.	62	1
1086	F	0	2013-06-16	0	2013-08-17	.	0	0	0	0	0	0	.	0	62	1
547	M	0	1995-04-12	0	1995-06-13	.	.	.	.	.	.	.	.	.	62	1
467	M	0	1997-03-31	0	1997-06-06	.	.	.	.	.	.	.	.	.	67	1
40	F	0	1976-04-08	0	1976-06-15	.	.	.	.	.	.	.	.	.	68	1
54	.	0	1979-04-19	0	1979-06-30	.	.	.	.	.	.	.	.	.	72	1
701	F	0	2002-08-01	0	2002-10-12	.	.	.	.	.	.	.	.	.	72	1
714	F	0	2000-04-23	0	2000-07-13	.	.	.	.	.	.	.	.	.	81	1
560	F	0	1978-05-10	0	1978-08-09	.	.	.	.	.	.	.	.	.	91	2
147	.	0	1983-04-16	0	1983-07-18	.	.	.	.	.	.	.	.	.	93	2
692	F	0	2002-05-18	0	2002-08-20	0	0	0	0	0	0	0	1	0	94	2
699	M	0	2002-06-05	0	2002-09-18	0	0	0	0	0	0	0	1	0	105	2
110	M	0	1980-05-18	0	1980-09-02	.	.	.	.	.	.	.	.	.	107	2
770	F	0	2003-04-10	0	2003-07-29	1	0	0	0	0	0	.	0	0	110	2
765	M	0	2003-04-10	0	2003-07-29	1	0	0	0	0	0	.	0	0	110	2
215	F	0	1985-03-26	0	1985-07-22	.	.	.	.	.	.	.	.	.	118	2
128	F	0	1981-05-16	0	1981-09-13	.	.	.	.	.	.	.	.	.	120	2
283	F	0	1988-04-28	0	1988-08-27	.	.	.	.	.	.	.	.	.	121	2
553	M	0	1978-04-09	0	1978-08-09	.	.	.	.	.	.	.	.	.	122	2
284	M	0	1988-04-28	0	1988-08-30	.	.	.	.	.	.	.	.	.	124	2
259	.	0	1987-05-06	0	1987-09-10	.	.	.	.	.	.	.	.	.	127	2
977	M	1	2009-05-18	0	2009-09-28	.	.	.	.	.	.	.	.	.	133	2
23	F	0	1975-09-09	0	1976-01-21	.	.	.	.	.	.	.	.	.	134	2
725	M	0	2000-08-05	0	2000-12-19	.	0	0	.	.	.	.	.	.	136	2
260	.	0	1987-05-06	0	1987-09-22	.	.	.	.	.	.	.	.	.	139	2
573	F	0	1978-04-12	0	1978-09-01	.	.	.	.	.	.	.	.	.	142	2
334	.	0	1991-06-11	0	1991-11-06	.	.	.	.	.	.	.	.	.	148	2
335	.	0	1991-06-11	0	1991-11-06	.	.	.	.	.	.	.	.	.	148	2
2	M	0	1975-04-04	0	1975-09-06	.	.	.	.	.	.	.	.	.	155	2
492	F	0	1999-04-20	0	1999-09-30	.	0	0	0	0	0	.	1	0	163	2
169	.	0	1984-03-30	0	1984-09-14	.	.	.	.	.	.	.	.	.	168	2
422	M	0	1995-06-08	0	1995-11-23	.	0	0	0	0	0	.	.	0	168	2
726	M	0	2000-08-05	0	2001-01-27	.	.	.	.	.	.	.	.	.	175	2
947	M	0	2010-05-06	0	2010-10-28	2	0	0	0	2	0	0	0	0	175	2
375	F	0	1992-04-10	0	1992-10-04	.	.	.	.	.	.	.	.	.	177	2
376	M	0	1992-04-10	0	1992-10-04	.	.	.	.	.	.	.	.	.	177	2
377	M	0	1992-04-10	0	1992-10-04	.	.	.	.	.	.	.	.	.	177	2
331	.	0	1991-04-01	0	1991-10-01	.	.	.	.	.	.	.	.	.	183	2
952	M	0	2010-04-29	0	2010-11-03	2	0	0	0	2	0	0	1	0	188	2
3	M	0	1975-04-04	0	1975-10-12	.	.	.	.	.	.	.	.	.	191	2
806	F	1	2004-05-26	0	2004-12-05	1	0	0	0	0	0	0	.	0	193	2
464	M	0	1997-06-17	0	1998-01-01	.	.	.	.	.	.	.	.	.	198	2
502	F	0	1999-06-26	0	2000-01-14	0	0	0	0	0	0	0	0	0	202	2
727	M	0	2000-08-22	0	2001-03-13	.	.	.	.	.	.	.	1	.	203	2
1010	M	0	2012-04-15	0	2012-11-06	0	0	0	0	0	0	0	1	0	205	2
767	M	0	2003-04-11	0	2003-11-05	0	0	0	0	0	0	.	0	0	208	2
1011	M	0	2012-04-15	0	2012-11-11	0	0	0	1	0	0	0	1	0	210	2
12	F	0	1975-05-21	0	1975-12-31	.	.	.	.	.	.	.	.	.	224	2
529	F	0	1976-05-18	0	1977-01-01	.	.	.	.	.	.	.	.	.	228	2
423	M	0	1995-06-08	0	1996-01-23	.	0	0	0	0	0	.	1	0	229	2
1007	F	0	2012-03-06	0	2012-10-24	0	0	0	0	1	0	0	1	0	232	2
933	F	0	2010-06-15	0	2011-02-04	.	.	.	.	.	.	.	.	.	234	2
902	F	0	2012-03-06	0	2012-10-29	0	0	0	0	1	0	0	1	0	237	2
651	F	0	2001-07-07	0	2002-03-16	0	0	0	0	0	0	0	1	0	252	2
100	M	0	1980-06-30	0	1981-03-10	.	.	.	.	.	.	.	.	.	253	2
165	.	0	1984-02-29	0	1984-11-10	.	.	.	.	.	.	.	.	.	255	2
904	M	0	2012-03-05	0	2012-11-16	0	0	0	0	1	0	0	1	0	256	2
570	M	0	1978-03-30	0	1978-12-15	.	.	.	.	.	.	.	.	.	260	2
357	F	1	1992-04-08	0	1992-12-27	.	.	.	.	.	.	.	.	.	263	2
452	F	0	1996-06-01	0	1997-02-27	.	0	0	0	0	0	.	0	0	271	2
772	F	0	2003-04-10	0	2004-01-06	0	0	0	0	0	0	.	.	0	271	2
91	F	0	1980-03-30	0	1980-12-27	.	.	.	.	.	.	.	.	.	272	2
356	M	1	1992-04-08	0	1993-01-07	.	0	0	0	0	0	.	1	0	274	2
85	F	0	1980-05-02	0	1981-02-13	.	.	.	.	.	.	.	.	.	287	2
559	F	0	1978-04-04	0	1979-01-18	.	.	.	.	.	.	.	.	.	289	2
138	F	0	1983-04-11	0	1984-02-01	.	.	.	.	.	.	.	.	.	296	2
890	F	0	2006-02-01	1	2006-12-06	.	0	0	0	0	0	0	0	0	308	2
366	F	0	1992-05-31	0	1993-04-05	1	0	0	0	0	0	.	.	0	309	2
445	F	0	1996-05-14	0	1997-03-31	.	.	.	.	.	.	.	.	.	321	2
393	M	0	1993-08-02	0	1994-06-24	.	0	0	0	0	0	.	.	0	326	2
863	M	0	2005-08-30	0	2006-07-31	1	0	0	0	0	0	0	0	0	335	2
895	F	0	2009-05-22	0	2010-04-24	0	0	0	1	2	0	0	0	0	337	2
769	F	1	2003-06-07	0	2004-05-19	0	0	0	0	0	0	.	0	0	347	2
888	F	0	2008-04-18	0	2009-04-03	0	0	0	0	1	0	0	0	0	350	2
425	F	0	1995-06-08	0	1996-06-06	0	0	0	0	0	0	.	0	0	364	2
1012	F	1	2012-04-15	0	2013-04-30	0	0	0	0	0	0	0	0	0	380	2
774	F	0	2003-04-22	0	2004-05-28	1	0	0	0	0	0	.	0	0	402	2
897	F	0	2009-06-18	0	2010-08-03	0	0	0	0	2	0	0	0	0	411	2
273	M	0	1988-04-26	0	1989-06-12	.	.	.	.	.	.	.	.	.	412	2
415	M	0	1995-04-14	0	1996-06-04	0	0	0	0	0	0	.	0	0	417	2
773	F	0	2003-05-17	0	2004-07-15	2	0	0	0	0	0	.	0	0	425	2
1100	F	0	1982-12-13	1	1984-03-05	.	.	.	.	.	.	.	.	.	448	2
766	M	0	2003-04-11	0	2004-07-10	0	0	0	1	1	0	0	0	0	456	2
341	F	0	1991-05-04	0	1992-09-13	0	0	0	0	0	0	.	1	0	498	2
359	F	1	1992-04-08	0	1993-09-08	.	.	.	.	.	.	.	.	.	518	2
675	F	0	2002-07-01	1	2003-12-01	.	.	.	.	.	.	.	.	0	518	2
640	M	0	2001-07-07	0	2002-12-17	0	0	0	0	0	0	1	0	0	528	2
292	F	0	1989-06-02	0	1990-11-14	.	.	.	.	.	.	.	.	.	530	2
652	F	0	2001-04-20	0	2002-10-06	0	2	0	2	3	1	0	0	0	534	2
572	F	0	1978-03-30	0	1979-09-17	.	.	.	.	.	.	.	.	.	536	2
340	F	0	1991-05-04	0	1992-10-26	3	0	0	0	0	0	.	1	0	541	2
424	F	0	1995-06-08	0	1996-12-07	0	0	0	0	0	0	.	.	0	548	2
358	M	1	1992-04-08	0	1993-10-15	.	.	.	.	.	.	.	.	.	555	2
693	F	0	2002-05-18	0	2003-12-01	.	.	.	.	.	0	.	.	.	562	2
884	M	0	2007-05-01	0	2008-12-11	1	0	0	1	1	0	0	1	0	590	2
322	F	0	1990-04-14	0	1992-01-07	.	0	1	2	3	1	.	1	0	633	2
685	M	0	2002-04-28	0	2004-01-21	0	0	0	0	0	0	.	0	0	633	2
937	M	0	2010-05-19	0	2012-02-13	0	0	0	0	1	0	0	0	0	635	2
327	M	0	1991-03-29	0	1993-02-26	3	0	1	.	.	.	.	1	0	700	2
314	M	0	1990-05-26	0	1992-07-17	.	0	0	0	0	0	.	.	0	783	2
355	F	0	1991-05-11	0	1993-08-03	.	3	0	1	3	1	.	.	1	815	3
1098	M	0	1981-01-01	1	1983-04-19	.	.	.	.	.	.	.	.	.	838	3
556	M	0	1978-04-23	0	1980-08-16	.	.	.	.	.	.	.	.	.	846	3
551	M	0	1978-04-04	0	1980-08-02	.	.	.	.	.	.	.	.	.	851	3
338	M	0	1991-05-04	0	1993-09-18	.	.	.	.	.	.	.	.	.	868	3
329	F	0	1991-03-29	0	1993-08-14	.	.	.	.	.	.	.	.	.	869	3
387	F	0	1993-04-10	0	1995-09-13	3	0	0	1	0	0	.	1	0	886	3
739	M	0	2003-05-04	0	2005-10-13	.	.	.	.	.	.	0	.	.	893	3
1079	F	0	1977-02-01	1	1979-08-06	.	.	.	.	.	.	.	.	.	916	3
233	F	0	1986-04-16	0	1988-10-20	.	.	.	.	.	.	.	.	.	918	3
311	M	0	1990-03-24	0	1992-10-01	.	0	0	0	0	0	.	1	0	922	3
543	F	0	1977-04-10	0	1979-11-10	.	.	.	.	.	.	.	.	.	944	3
613	F	0	2000-06-26	1	2003-02-04	3	0	0	0	0	0	.	0	0	953	3
542	M	0	1977-04-10	0	1979-11-29	.	.	.	.	.	.	.	.	.	963	3
532	F	0	1977-03-15	0	1979-11-09	.	.	.	.	.	.	.	.	.	969	3
317	M	0	1990-03-05	0	1992-11-12	3	0	0	0	0	0	.	1	0	983	3
316	F	0	1990-05-26	0	1993-02-26	3	0	1	.	.	.	.	1	0	1007	3
398	F	0	1993-08-02	0	1996-05-17	.	0	0	0	0	0	.	.	0	1019	3
639	M	0	2001-07-07	0	2004-04-23	2	0	0	1	0	0	.	0	0	1021	3
861	M	0	2006-08-30	0	2009-07-03	2	0	0	0	1	0	1	0	0	1038	3
837	F	0	1984-01-01	1	1986-11-05	.	.	.	.	.	.	.	.	.	1039	3
370	M	0	1992-05-12	0	1995-04-17	.	.	.	.	.	.	.	.	.	1070	3
97	M	0	1980-04-01	0	1983-04-19	.	.	.	.	.	.	.	.	.	1113	3
403	F	0	1994-05-08	0	1997-06-23	0	0	0	0	0	0	.	0	0	1142	3
229	F	0	1986-04-24	0	1989-06-12	.	.	.	.	.	.	.	.	.	1145	3
587	M	1	1998-10-17	0	2001-12-13	1	0	0	0	0	0	1	.	0	1153	3
674	F	0	2002-07-01	1	2005-09-15	0	0	0	0	0	0	0	.	0	1172	3
41	M	0	1976-04-08	0	1979-09-10	.	.	.	.	.	.	.	.	.	1250	3
893	F	0	2004-06-01	1	2007-11-26	1	1	0	2	1	1	0	0	0	1273	3
945	F	1	2010-05-06	0	2013-11-12	0	0	0	1	1	0	0	0	0	1286	3
666	M	0	1994-12-01	1	1998-06-24	0	0	0	0	0	0	0	0	0	1301	3
374	M	0	1992-04-07	0	1995-11-14	2	3	0	1	3	1	.	0	.	1316	3
36	F	0	1976-03-31	0	1979-11-19	.	.	.	.	.	.	.	.	.	1328	3
102	F	0	1980-06-30	0	1984-04-04	.	.	.	.	.	.	.	.	.	1374	3
261	M	0	1988-04-27	0	1992-02-18	.	0	0	0	0	0	.	.	0	1392	3
426	M	1	1995-07-05	0	1999-04-29	0	1	1	1	.	1	0	0	0	1394	3
392	F	1	1993-08-02	0	1997-06-30	.	0	0	1	2	1	.	.	0	1428	3
830	M	0	1986-05-02	1	1990-04-02	.	0	0	0	0	0	.	.	0	1431	3
65	M	0	1979-05-14	0	1983-04-19	.	.	.	.	.	.	.	.	.	1436	3
586	M	0	1998-10-17	0	2002-09-29	.	.	.	.	.	0	0	.	.	1443	3
369	M	0	1992-05-12	0	1996-05-04	3	3	0	1	.	1	.	1	1	1453	3
71	M	0	1980-04-07	0	1984-04-04	.	.	.	.	.	.	.	.	.	1458	3
382	M	0	1992-04-29	0	1996-05-02	.	.	.	.	.	.	.	.	.	1464	3
428	M	0	1995-08-19	0	1999-08-31	0	2	0	1	.	1	0	0	1	1473	3
383	F	0	1992-04-29	0	1996-05-17	.	3	0	0	3	1	.	.	0	1479	3
894	M	0	2004-01-01	1	2008-02-01	1	0	0	0	0	0	0	0	0	1492	3
378	F	0	1992-07-26	0	1996-09-01	.	.	.	.	.	.	.	.	.	1498	3
684	F	0	2002-04-21	0	2006-06-07	.	0	0	2	2	1	0	0	1	1508	3
368	M	0	1992-05-12	0	1996-07-11	1	3	0	.	.	.	.	0	1	1521	3
431	M	1	1995-08-19	0	1999-10-25	0	1	0	.	1	0	0	0	1	1528	3
409	M	0	1994-05-09	0	1998-07-21	0	1	2	2	2	1	0	0	1	1534	3
354	M	1	1991-05-11	0	1995-07-31	.	.	.	.	.	.	.	.	.	1542	3
832	M	0	1982-09-10	1	1986-12-10	.	.	.	.	.	.	.	.	.	1552	3
763	M	0	2003-04-17	0	2007-08-06	.	.	.	.	.	.	.	.	.	1572	3
231	M	0	1986-04-16	0	1990-09-20	.	.	.	.	.	.	.	.	.	1618	3
391	F	0	1993-08-02	0	1998-01-28	3	3	0	1	3	1	.	1	0	1640	3
265	M	1	1988-04-17	0	1992-11-17	.	0	0	0	0	0	.	.	0	1675	3
634	M	1	2001-05-07	0	2006-03-16	.	.	.	.	.	.	.	.	.	1774	3
405	M	1	1994-06-22	0	1999-05-11	.	.	.	.	.	.	.	.	.	1784	3
668	M	0	2001-01-01	1	2005-12-01	.	.	.	.	.	.	.	.	.	1795	3
645	F	0	2001-05-09	0	2006-04-10	2	0	0	1	0	0	0	0	0	1797	3
277	M	0	1988-04-27	0	1993-04-08	0	0	0	0	0	0	.	.	0	1807	3
433	F	0	1995-03-31	0	2000-04-03	0	1	1	.	.	1	0	0	1	1830	3
395	M	0	1993-08-02	0	1998-08-18	.	.	.	.	.	.	.	.	.	1842	3
421	F	0	1995-05-02	0	2000-05-23	0	1	1	1	.	1	0	0	0	1848	3
352	M	1	1991-05-11	0	1996-06-10	.	.	.	.	.	.	.	.	.	1857	3
526	M	0	1976-05-18	0	1981-06-23	.	.	.	.	.	.	.	.	.	1862	3
750	M	0	2003-04-06	0	2008-06-12	.	.	.	.	.	.	.	.	.	1894	3
974	M	0	2009-05-21	0	2014-08-05	2	0	.	3	3	1	0	1	0	1902	3
106	F	0	1980-05-27	0	1985-08-20	.	.	.	.	.	.	.	.	.	1911	3
205	M	0	1985-08-06	0	1990-11-01	.	0	0	0	0	0	.	.	0	1913	3
896	M	0	2005-01-01	1	2010-05-10	3	0	0	2	1	1	0	1	0	1955	3
226	M	1	1986-04-24	0	1991-09-12	.	0	0	0	0	0	.	.	.	1967	3
218	M	0	1985-05-15	0	1990-11-10	.	.	.	.	.	.	.	.	.	2005	3
333	F	0	1991-04-01	0	1996-11-03	.	.	.	.	.	.	.	.	.	2043	3
319	M	0	1990-03-05	0	1995-10-16	.	.	.	.	.	.	.	.	.	2051	3
642	F	0	2001-07-12	0	2007-02-26	1	2	0	1	1	0	0	1	0	2055	3
419	M	0	1995-04-27	0	2000-12-14	3	2	0	2	.	.	0	1	1	2058	3
134	M	0	1983-05-30	0	1989-02-09	.	.	.	.	.	.	.	.	.	2082	3
662	F	0	1993-05-01	1	1999-01-20	.	.	.	.	.	.	.	.	.	2090	3
677	M	0	2002-04-16	0	2008-01-21	1	1	0	0	1	0	0	.	0	2106	3
781	F	0	2004-04-10	0	2010-02-04	.	.	.	.	.	.	.	.	.	2126	3
1070	F	0	1973-01-01	0	1978-11-22	.	.	.	.	.	.	.	.	.	2151	3
780	M	0	2004-04-10	0	2010-03-04	.	.	.	.	.	.	.	.	.	2154	3
14	M	0	1975-05-21	0	1981-05-07	.	.	.	.	.	.	.	.	.	2178	3
1085	F	0	1980-01-01	1	1985-12-18	.	.	.	.	.	.	.	.	.	2178	3
396	F	0	1993-08-02	0	1999-08-02	.	3	0	.	.	.	0	0	0	2191	3
1081	F	0	1974-01-01	1	1980-01-19	.	.	.	.	.	.	.	.	.	2209	3
589	F	0	1994-12-01	1	2000-12-19	.	.	.	.	.	.	.	.	.	2210	3
406	F	1	1994-06-22	0	2000-08-07	0	3	2	.	.	.	0	0	1	2238	3
252	F	0	1987-05-03	0	1993-06-22	.	.	.	.	.	.	.	.	.	2242	3
667	M	0	1995-01-01	1	2001-02-20	.	.	.	.	.	.	.	.	.	2242	3
254	M	0	1987-05-15	0	1993-07-23	.	.	.	.	.	.	.	.	.	2261	3
237	M	0	1987-03-31	0	1993-06-12	.	.	.	.	.	.	.	.	.	2265	3
86	M	0	1980-05-02	0	1986-07-31	.	.	.	.	.	.	.	.	.	2281	3
728	M	0	2003-04-17	0	2009-07-17	2	3	.	3	3	1	1	.	1	2283	3
811	F	0	2004-05-28	0	2010-10-30	.	0	0	0	0	0	1	0	0	2346	3
665	M	0	1993-01-01	1	1999-06-09	0	0	1	0	0	0	0	0	0	2350	3
295	M	0	1989-06-03	0	1995-11-16	.	.	.	.	.	.	.	.	.	2357	3
219	M	0	1985-05-15	0	1991-11-11	.	.	.	.	.	.	.	.	.	2371	3
761	M	0	2003-04-13	0	2009-10-21	2	0	0	1	2	1	0	0	0	2383	3
113	F	0	1980-05-18	0	1986-12-10	.	.	.	.	.	.	.	.	.	2397	3
264	F	0	1988-04-27	0	1994-12-01	.	.	.	.	.	.	.	.	.	2409	3
611	M	0	1998-08-01	1	2005-03-14	2	2	0	1	2	0	0	0	1	2417	3
330	F	0	1991-03-29	0	1997-11-17	.	.	.	.	.	.	.	.	.	2425	3
217	M	0	1985-05-15	0	1992-01-09	.	1	0	1	2	1	.	.	0	2430	3
790	F	0	2004-05-08	0	2011-01-20	1	2	0	2	2	1	0	0	0	2448	3
427	M	1	1995-07-05	0	2002-03-20	2	3	0	1	3	1	1	1	1	2450	3
646	M	0	2001-04-10	0	2008-01-03	.	3	0	2	3	1	0	1	1	2459	3
549	F	0	1977-04-10	0	1984-01-05	.	.	.	.	.	.	.	.	.	2461	3
337	F	1	1991-06-11	0	1998-03-18	.	.	.	.	.	.	.	.	.	2472	3
320	F	0	1990-03-05	0	1996-12-24	3	0	0	1	1	1	.	.	0	2486	3
633	F	0	2001-06-26	1	2008-04-18	0	0	1	1	1	0	0	0	0	2488	3
834	M	0	1980-01-01	1	1986-11-05	.	.	.	.	.	.	.	.	.	2500	3
604	F	0	1998-07-02	0	2005-05-17	1	2	0	2	2	1	0	0	0	2511	3
594	M	0	1994-09-23	1	2001-08-19	.	.	.	.	.	.	.	.	.	2522	3
437	F	0	1995-06-07	0	2002-05-07	0	1	0	2	2	1	0	1	0	2526	3
661	F	0	1993-05-01	1	2000-04-15	0	0	2	.	.	0	0	0	0	2541	3
484	M	0	1998-04-07	0	2005-04-07	3	1	0	2	1	0	0	.	0	2557	3
72	M	0	1980-04-07	0	1987-05-22	.	.	.	.	.	.	.	.	.	2601	3
6	M	0	1975-04-27	0	1982-07-02	.	.	.	.	.	.	.	.	.	2623	3
336	M	1	1991-06-11	0	1998-08-25	.	.	.	.	.	.	.	.	.	2632	3
232	M	0	1986-04-16	0	1993-08-14	.	.	.	.	.	.	.	.	.	2677	3
814	F	0	2004-06-16	0	2011-10-24	2	3	1	2	3	1	1	1	1	2686	3
880	M	0	2003-04-01	1	2010-09-16	.	.	.	.	.	.	.	.	.	2725	3
554	M	0	1978-04-09	0	1985-10-09	.	.	.	.	.	.	.	.	.	2740	3
463	F	0	1997-06-08	0	2004-12-15	3	0	1	1	1	0	0	0	0	2747	3
1084	F	0	1979-05-25	1	1986-12-10	.	.	.	.	.	.	.	.	.	2756	3
227	M	0	1986-04-24	0	1993-11-17	.	.	.	.	.	.	.	.	.	2764	3
1089	M	0	1979-01-01	1	1986-08-27	.	.	.	.	.	.	.	.	.	2795	3
289	F	0	1988-04-08	0	1995-12-04	.	.	.	.	.	.	.	.	.	2796	3
503	F	0	1999-06-26	0	2007-03-14	.	.	.	.	.	.	.	.	.	2818	3
829	F	0	1986-05-02	1	1994-01-19	.	0	0	0	0	0	.	.	0	2819	3
380	F	1	1992-05-29	0	2000-03-07	0	1	0	.	.	0	0	1	0	2839	3
48	M	0	1979-02-23	0	1986-12-09	.	.	.	.	.	.	.	.	.	2846	3
1059	F	0	1969-01-01	1	1976-11-11	.	.	.	.	.	.	.	.	.	2871	3
1068	M	0	1973-01-01	0	1980-11-30	.	.	.	.	.	.	.	.	.	2890	3
288	F	0	1988-04-08	0	1996-04-17	.	2	0	1	3	1	.	.	1	2931	3
612	M	0	1998-08-01	1	2006-10-17	1	2	0	2	2	1	0	1	0	2999	3
593	M	0	1994-09-23	1	2002-12-16	3	3	0	1	3	1	0	1	1	3006	3
499	F	0	1999-06-22	0	2007-10-02	2	3	1	2	3	1	0	1	1	3024	3
258	F	0	1987-07-15	0	1995-11-02	1	1	0	0	0	0	.	0	0	3032	3
287	F	0	1988-04-08	0	1996-08-05	.	.	.	.	.	.	.	.	.	3041	3
585	F	1	1998-10-17	0	2007-03-08	1	3	.	2	2	1	0	1	0	3064	3
384	F	1	1992-05-15	0	2000-10-12	.	.	.	.	.	.	.	.	.	3072	3
496	M	0	1999-05-25	0	2007-11-15	2	1	0	1	1	0	0	1	0	3096	3
584	M	1	1998-10-17	0	2007-05-01	0	2	0	1	2	1	.	0	1	3118	3
735	M	0	2003-05-17	0	2011-12-01	3	1	0	1	0	1	.	.	0	3120	3
1000	F	0	2005-01-01	1	2013-08-12	1	0	0	1	1	0	1	0	0	3145	3
1069	M	0	1970-01-01	1	1978-08-19	.	.	.	.	.	.	.	.	.	3152	3
367	F	0	1992-05-31	0	2001-01-26	.	.	.	.	.	.	.	.	.	3162	3
96	M	0	1980-04-01	0	1988-12-02	.	.	.	.	.	.	.	.	.	3167	3
66	F	0	1979-05-14	0	1988-01-16	.	.	.	.	.	.	.	.	.	3169	3
898	M	0	2004-08-01	1	2013-04-24	1	2	1	1	2	1	0	1	0	3188	3
564	M	0	1978-06-11	0	1987-03-13	.	.	.	.	.	.	.	.	.	3197	3
785	F	0	2004-05-03	0	2013-02-06	1	3	.	1	2	1	0	1	0	3201	3
263	F	0	1988-04-27	0	1997-02-04	.	.	.	.	.	.	.	.	.	3205	3
734	M	0	2003-05-17	0	2012-04-03	1	2	.	2	3	1	0	1	1	3244	3
255	F	0	1987-05-17	0	1996-04-25	3	3	0	.	3	1	.	1	1	3266	3
98	F	0	1980-04-01	0	1989-03-18	.	.	.	.	.	.	.	.	.	3273	3
762	M	0	2003-04-13	0	2012-04-30	.	.	.	.	.	.	.	.	.	3305	3
629	M	0	1993-06-27	1	2002-08-12	1	1	0	1	2	0	1	1	1	3333	3
448	M	0	1996-05-11	0	2005-07-26	0	0	2	1	1	0	.	0	1	3363	3
679	M	1	2002-04-17	0	2011-07-02	2	3	.	2	3	1	1	1	1	3363	3
228	F	1	1986-04-24	0	1995-07-13	3	0	2	1	1	1	.	.	0	3367	3
606	M	0	1998-07-02	0	2007-09-21	0	3	.	2	3	1	0	0	0	3368	3
179	M	0	1984-04-14	0	1993-07-26	.	.	.	.	.	.	.	.	.	3390	3
126	M	0	1981-05-14	0	1990-09-07	.	.	.	.	.	.	.	.	.	3403	3
379	M	0	1992-05-29	0	2001-09-24	.	.	.	.	.	.	.	.	.	3405	3
596	M	0	1993-05-01	1	2002-09-11	3	0	3	0	2	0	0	0	1	3420	3
25	F	0	2000-06-17	0	2009-11-23	.	.	.	.	.	.	.	.	.	3446	3
631	F	0	1994-06-01	1	2003-11-17	.	2	1	1	1	1	.	.	1	3456	3
4	F	0	1975-04-04	0	1984-09-23	.	.	.	.	.	.	.	.	.	3460	3
831	M	0	1984-03-19	1	1993-09-27	.	.	.	.	.	.	.	.	.	3479	3
73	F	0	1980-04-07	0	1989-11-24	.	.	.	.	.	.	.	.	.	3518	3
610	F	0	1998-08-01	1	2008-03-27	2	0	.	2	2	1	1	.	1	3526	3
453	M	0	1996-06-01	0	2006-02-22	3	2	0	1	3	1	0	0	0	3553	3
538	F	0	1977-03-15	0	1986-12-10	.	.	.	.	.	.	.	.	.	3557	3
601	F	0	1992-01-01	1	2001-10-03	3	3	1	1	2	1	1	1	1	3563	3
286	M	0	1988-04-08	0	1998-02-06	.	.	.	.	.	.	.	.	.	3591	3
417	F	0	1995-04-14	0	2005-02-14	3	3	0	2	2	1	0	0	0	3594	3
120	M	0	1980-03-19	0	1990-01-22	.	.	.	.	.	.	.	.	.	3596	3
210	M	1	1985-06-30	0	1995-05-08	.	.	.	.	.	.	.	.	.	3599	3
418	M	0	1995-04-27	0	2005-03-24	3	2	0	.	2	1	1	1	0	3619	4
1067	M	0	1973-01-01	0	1982-11-30	.	.	.	.	.	.	.	.	.	3620	4
561	M	0	1978-05-10	0	1988-04-22	.	.	.	.	.	.	.	.	.	3635	4
650	M	0	2001-05-01	1	2011-04-19	3	2	.	2	2	1	0	1	1	3640	4
268	F	1	1988-04-17	0	1998-04-13	.	.	.	.	.	.	.	.	.	3648	4
34	M	0	1976-03-31	0	1986-04-30	.	.	.	.	.	.	.	.	.	3682	4
599	M	0	1994-10-02	1	2004-11-03	1	3	0	2	3	1	0	1	0	3685	4
552	F	0	1978-04-04	0	1988-05-19	.	.	.	.	.	.	.	.	.	3698	4
608	F	0	1994-12-01	1	2005-02-05	1	1	0	1	2	0	0	0	0	3719	4
614	F	0	2000-04-24	0	2010-07-02	1	2	0	2	2	1	1	1	1	3721	4
1102	M	0	1990-04-21	0	2000-07-01	.	.	.	.	.	.	.	.	.	3724	4
180	F	0	1984-04-14	0	1994-06-30	.	.	.	.	.	.	.	.	.	3729	4
1083	F	0	1979-05-25	1	1989-08-12	.	.	.	.	.	.	.	.	.	3732	4
238	F	1	1987-03-31	0	1997-06-19	2	0	0	0	0	0	.	.	0	3733	4
600	M	0	1997-06-01	1	2007-09-01	2	3	.	1	2	1	0	0	1	3744	4
592	F	0	1998-10-01	1	2009-01-02	2	3	0	2	2	1	0	1	1	3746	4
461	F	0	1997-03-17	0	2007-06-25	0	3	0	2	3	1	0	1	0	3752	4
737	F	0	2002-04-20	0	2012-08-20	0	3	0	3	3	1	1	0	0	3775	4
571	F	0	1978-03-30	0	1988-08-07	.	.	.	.	.	.	.	.	.	3783	4
349	F	0	1991-04-30	0	2001-09-17	.	.	.	.	.	.	.	.	.	3793	4
481	F	0	1998-07-09	0	2008-12-04	3	2	0	2	2	1	0	.	0	3801	4
125	F	0	1981-05-12	0	1991-11-06	.	1	0	1	2	1	.	.	0	3830	4
332	M	0	1991-04-01	0	2001-10-03	.	.	.	.	.	.	.	.	.	3838	4
605	F	0	1998-07-02	0	2009-01-09	1	2	.	3	1	1	0	0	0	3844	4
590	F	0	1994-01-01	1	2004-07-13	3	2	0	2	2	1	0	1	1	3846	4
414	M	0	1995-04-14	0	2005-10-25	3	3	3	1	2	1	0	0	1	3847	4
813	F	0	2004-06-16	0	2015-01-20	3	3	2	2	3	1	1	1	1	3870	4
838	F	0	1984-07-01	1	1995-02-07	.	.	.	.	.	.	.	.	.	3873	4
729	M	0	2003-04-13	0	2013-12-08	.	.	.	.	.	1	0	.	.	3892	4
517	F	0	1976-04-08	0	1986-12-10	.	.	.	.	.	.	.	.	.	3898	4
35	F	0	1976-03-31	0	1986-12-10	.	.	.	.	.	.	.	.	.	3906	4
877	F	0	2003-01-01	1	2013-09-19	.	.	.	.	.	.	.	.	.	3914	4
1058	F	0	1969-01-01	1	1979-10-01	.	.	.	.	.	.	.	.	.	3925	4
833	F	0	1984-03-10	1	1995-02-16	.	.	.	.	.	.	.	.	.	3995	4
742	F	0	2003-04-11	0	2014-04-01	0	3	.	1	2	1	0	0	0	4008	4
760	F	0	2003-06-07	0	2014-06-02	2	0	0	1	0	0	0	0	0	4013	4
123	M	0	1981-05-12	0	1992-05-14	0	0	1	0	0	0	.	0	0	4020	4
124	M	0	1981-05-12	0	1992-05-14	0	0	1	0	0	0	.	0	0	4020	4
1072	F	0	1971-01-01	1	1982-01-08	.	.	.	.	.	.	.	.	.	4025	4
615	F	0	2000-06-17	0	2011-07-11	1	3	.	2	2	1	0	1	1	4041	4
636	F	0	2001-01-01	1	2012-02-08	.	3	.	3	3	1	0	.	0	4055	4
497	F	0	1999-05-25	0	2010-07-21	0	2	.	1	1	1	1	0	0	4075	4
1101	M	1	1988-04-01	1	1999-05-29	.	.	.	.	.	.	.	.	.	4075	4
480	M	0	1998-07-09	0	2009-09-24	0	3	0	3	2	1	1	0	0	4095	4
698	M	0	2002-06-05	0	2013-08-21	3	3	.	2	2	1	1	1	0	4095	4
148	F	1	1983-04-16	0	1994-07-02	.	.	.	.	.	.	.	.	.	4095	4
886	M	0	2001-01-01	1	2012-04-08	.	2	0	2	2	0	0	.	0	4115	4
555	F	0	1977-04-09	0	1988-07-27	.	.	.	.	.	.	.	.	1	4127	4
550	M	0	1978-04-04	0	1989-08-07	.	.	.	.	.	.	.	.	.	4143	4
809	F	0	2004-05-28	0	2015-10-26	3	0	1	0	2	1	0	0	0	4168	4
388	F	0	1993-04-10	0	2004-09-12	0	3	1	0	1	0	0	1	0	4173	4
643	F	0	2001-09-01	0	2013-03-25	.	.	.	.	.	.	.	.	.	4223	4
1060	F	0	1970-01-01	1	1981-07-29	.	.	.	.	.	.	.	.	.	4227	4
326	M	0	1991-03-29	0	2002-10-30	.	.	.	.	.	.	.	.	.	4233	4
595	M	0	1991-06-29	1	2003-02-14	3	2	3	1	3	0	.	1	1	4248	4
654	M	0	1991-06-29	1	2003-02-17	3	1	3	1	3	0	.	1	1	4251	4
598	M	0	1994-12-01	1	2006-07-23	.	2	0	1	2	1	0	1	1	4252	4
1055	M	0	1969-01-01	1	1980-09-12	.	.	.	.	.	.	.	.	.	4272	4
494	F	0	1999-04-20	0	2010-12-31	0	3	.	0	1	1	0	1	1	4273	4
879	F	0	2002-01-01	1	2013-09-17	2	1	2	1	1	1	0	1	1	4277	4
628	F	0	2000-05-09	0	2012-02-08	.	2	0	1	2	1	0	.	0	4292	4
626	M	0	2000-05-09	0	2012-02-08	.	1	0	0	0	1	0	.	0	4292	4
11	F	0	1975-04-28	0	1987-03-02	.	.	.	.	.	.	.	.	.	4326	4
816	F	0	2003-01-01	1	2014-11-11	2	2	0	1	3	1	0	1	1	4332	4
753	M	0	2003-06-05	0	2015-04-29	1	3	1	2	2	1	0	0	1	4346	4
444	F	0	1996-04-13	0	2008-03-12	3	1	2	1	0	0	0	1	0	4351	4
1065	M	0	1973-01-01	0	1984-11-30	.	.	.	.	.	.	.	.	.	4351	4
1071	M	0	1972-01-01	1	1983-12-04	.	.	.	.	.	.	.	.	.	4355	4
1	F	0	1969-01-01	1	1980-12-13	.	.	.	.	.	.	.	.	.	4364	4
1056	M	0	1972-01-01	1	1983-12-13	.	.	.	.	.	.	.	.	.	4364	4
69	M	0	1980-04-07	0	1992-03-29	.	.	.	.	.	.	.	.	.	4374	4
498	M	0	1999-06-22	0	2011-06-14	1	3	.	2	3	1	0	1	1	4375	4
583	M	0	1999-06-22	0	2011-06-14	3	2	0	0	3	1	0	1	1	4375	4
566	F	0	1978-06-11	0	1990-06-24	.	.	.	.	.	.	.	.	.	4396	4
435	F	0	1995-03-31	0	2007-04-25	.	3	0	2	1	1	0	.	0	4408	4
160	F	0	1983-05-28	0	1995-07-13	.	.	.	.	.	.	.	.	.	4429	4
533	F	0	1977-03-15	0	1989-05-16	.	.	.	.	.	.	.	.	.	4445	4
1077	F	0	1977-02-01	1	1989-04-10	.	.	.	.	.	.	.	.	.	4451	4
440	M	0	1996-04-13	0	2008-06-23	.	3	1	2	2	1	0	.	0	4454	4
681	M	0	2002-04-17	0	2014-07-02	3	2	.	2	2	1	0	1	1	4459	4
575	M	0	1978-04-12	0	1990-07-27	.	.	.	.	.	.	.	.	.	4489	4
473	F	0	1998-07-02	0	2010-10-24	2	0	1	1	1	0	1	0	0	4497	4
266	M	0	1988-04-17	0	2000-08-18	.	.	.	.	.	.	.	.	.	4506	4
1082	F	0	1977-04-10	0	1989-08-12	.	.	.	.	.	.	.	.	.	4507	4
99	M	0	1980-06-30	0	1992-11-02	.	.	.	.	.	.	.	.	.	4508	4
534	M	0	1977-04-09	0	1989-08-12	.	.	.	.	.	.	.	.	.	4508	4
1075	M	0	1972-01-01	1	1984-05-07	.	.	.	.	.	.	.	.	.	4510	4
1074	M	0	1972-01-01	1	1984-05-11	.	.	.	.	.	.	.	.	.	4514	4
487	F	0	1999-04-04	0	2011-08-17	2	2	1	0	2	0	0	1	0	4518	4
1078	M	0	1973-01-01	1	1985-05-25	.	.	.	.	.	.	.	.	.	4527	4
1103	F	0	1990-07-01	1	2002-12-04	.	.	.	.	.	.	.	.	.	4539	4
70	M	0	1980-04-07	0	1992-09-12	.	.	.	.	.	.	.	.	.	4541	4
647	M	0	2001-03-01	1	2013-08-30	2	1	.	3	3	1	0	1	1	4565	4
609	M	0	1998-08-01	1	2011-03-14	2	3	2	1	1	1	0	1	0	4608	4
52	M	0	1979-04-19	0	1992-01-06	.	0	0	0	0	0	.	1	0	4645	4
122	M	0	1981-05-12	0	1994-02-07	3	.	0	.	.	1	.	.	0	4654	4
361	M	0	1992-04-17	0	2005-01-20	.	.	.	.	.	.	.	.	.	4661	4
565	M	0	1978-06-11	0	1991-03-16	.	.	.	.	.	.	.	.	.	4661	4
1054	M	0	1970-01-01	1	1982-10-17	.	.	.	.	.	.	.	.	.	4672	4
1087	M	0	1991-06-29	1	2004-04-22	3	2	2	2	1	1	0	1	0	4681	4
515	F	0	1976-04-08	0	1989-02-08	.	.	.	.	.	.	.	.	.	4689	4
262	F	0	1988-04-27	0	2001-03-09	.	.	.	.	.	.	.	.	.	4699	4
1066	M	0	1973-01-01	0	1985-11-30	.	.	.	.	.	.	.	.	.	4716	4
635	M	0	2001-04-27	0	2014-04-14	2	3	.	1	1	1	0	1	1	4735	4
1088	F	0	1991-06-29	1	2004-07-26	3	3	2	2	3	1	0	1	1	4776	4
466	F	0	1997-06-17	0	2010-07-17	1	1	0	2	3	1	1	0	1	4778	4
603	M	0	1999-07-25	0	2012-11-01	.	.	.	.	.	.	.	.	.	4848	4
242	M	0	1987-05-09	0	2000-09-18	.	.	.	.	.	.	.	.	.	4881	4
121	M	1	1981-05-12	0	1994-10-16	.	.	.	.	.	.	.	.	.	4905	4
624	M	0	2000-06-26	1	2013-12-09	.	.	.	.	.	.	.	.	.	4914	4
87	M	0	1980-03-30	0	1993-09-16	.	.	.	.	.	.	.	.	.	4918	4
478	F	0	1998-07-20	0	2012-02-08	.	2	.	2	2	1	0	.	0	4951	4
597	M	0	1994-12-01	1	2008-07-25	.	3	1	2	2	1	0	.	1	4985	4
15	F	0	1975-05-21	0	1989-02-18	.	.	.	.	.	.	.	.	.	5022	4
531	M	0	1977-03-15	0	1991-01-06	.	.	.	.	.	.	.	.	.	5045	4
1064	M	0	1973-01-01	0	1986-11-30	.	.	.	.	.	.	.	.	.	5081	4
1091	F	0	1971-01-01	1	1984-12-21	.	.	.	.	.	.	.	.	.	5103	4
1053	M	0	1969-01-01	1	1983-01-18	.	.	.	.	.	.	.	.	.	5130	4
621	F	0	2000-06-26	1	2014-07-23	3	3	0	1	1	0	0	1	0	5140	4
323	F	1	1990-04-14	0	2004-08-07	1	2	3	2	2	1	0	0	0	5229	4
127	F	1	1981-05-14	0	1995-09-17	.	.	.	.	.	.	.	.	.	5239	4
836	F	0	1981-01-01	1	1995-05-18	.	.	.	.	.	.	.	.	.	5250	4
1057	F	0	1969-01-01	1	1983-07-10	.	.	.	.	.	.	.	.	.	5303	4
839	F	0	1984-08-15	1	1999-03-01	.	.	.	.	.	.	.	.	.	5311	4
653	F	0	1990-07-01	1	2005-03-10	.	.	.	.	.	.	0	.	1	5366	4
889	F	0	1992-03-01	1	2006-11-17	.	3	0	3	3	1	0	0	1	5374	4
660	F	0	1986-01-01	1	2000-11-22	.	.	.	.	.	.	.	.	.	5439	4
1073	F	0	1972-01-01	1	1986-12-11	.	.	.	.	.	.	.	.	.	5458	4
1063	M	0	1967-01-01	1	1981-12-18	.	.	.	.	.	.	.	.	.	5465	4
591	F	0	1987-01-01	1	2002-04-04	2	2	3	2	3	1	0	0	1	5572	4
1062	M	0	1967-01-01	1	1982-04-05	.	.	.	.	.	.	.	.	.	5573	4
1080	F	0	1974-01-01	1	1989-04-30	.	.	.	.	.	.	.	.	.	5598	4
630	F	0	1991-02-23	1	2006-07-08	2	3	2	2	3	0	0	0	1	5614	4
443	F	0	1996-04-13	0	2011-09-03	.	3	0	1	3	1	0	.	0	5621	4
1076	M	0	1977-02-01	1	1992-12-08	.	.	.	.	.	.	.	.	.	5789	4
44	M	0	1979-03-28	0	1995-05-13	.	.	.	.	.	.	.	.	.	5890	4

## Sheet: 243
S1 Table: number, sex, coat type, birth and death dates, wild or captive born, alimentary tract and kidney lesions and whether or not death was due to chronic renal disease in 243 captive cheetahs (Acinonyx jubatus)
Individual Number	Sex	King coat	Date of Birth	Wild Caught	Date of Death	Gastritis	Amyloid	Glomerulo sclerosis	Cortical fibrosis	Medullary fibrosis	Infarcts	Palatine Erosions	Entero colitis	CRD cause of death	Death Age (days)	Death age group
510	.	0	1998-05-07	0	1998-05-07	0	0	0	0	0	0	0	0	0	0	0
408	F	0	1994-05-08	0	1994-05-08	.	.	.	.	.	.	.	.	.	0	0
500	F	0	1999-06-26	0	1999-06-26	0	0	0	0	0	0	0	.	0	0	0
802	F	0	2004-05-21	0	2004-05-21	0	0	0	0	0	0	0	0	0	0	0
803	F	0	2004-05-21	0	2004-05-21	0	0	0	0	0	0	0	0	0	0	0
870	F	0	2006-05-17	0	2006-05-17	0	0	0	0	0	0	0	0	0	0	0
371	M	0	1992-04-07	0	1992-04-07	.	.	.	.	.	.	.	1	.	0	0
804	M	0	2004-05-21	0	2004-05-21	0	0	0	0	0	0	0	0	0	0	0
824	M	0	2000-05-26	0	2000-05-26	0	0	0	0	0	0	0	0	0	0	0
864	M	0	2006-05-09	0	2006-05-09	0	0	0	0	0	0	0	0	0	0	0
865	M	0	2006-05-09	0	2006-05-09	0	0	0	0	0	0	0	0	0	0	0
869	M	0	2006-05-17	0	2006-05-17	0	0	0	0	0	0	0	0	0	0	0
848	M	1	2005-05-25	0	2005-05-25	0	0	0	0	0	0	0	0	0	0	0
849	M	1	2005-05-25	0	2005-05-25	0	0	0	0	0	0	0	0	0	0	0
214	M	0	1985-03-26	0	1985-03-27	.	0	0	0	0	0	0	1	0	1	0
212	M	0	1985-06-25	0	1985-06-27	.	0	0	0	0	0	0	0	0	2	0
965	F	0	2009-06-16	0	2009-06-21	.	0	0	0	0	0	0	.	0	5	0
966	F	0	2009-06-16	0	2009-06-21	.	0	0	0	0	0	0	.	0	5	0
967	F	0	2009-06-16	0	2009-06-21	.	0	0	0	0	0	0	.	0	5	0
968	F	0	2009-06-16	0	2009-06-21	.	0	0	0	0	0	0	.	0	5	0
712	M	0	2001-08-14	0	2001-08-23	0	0	0	0	0	0	0	0	0	9	0
344	.	0	1991-04-17	0	1991-04-27	.	0	0	0	0	0	.	.	0	10	0
479	F	0	1998-07-09	0	1998-07-20	0	0	0	0	0	0	0	1	0	11	0
346	.	0	1991-04-17	0	1991-04-29	.	0	0	0	0	0	.	.	0	12	0
399	M	0	1994-04-10	0	1994-04-23	0	0	0	0	0	0	.	0	0	13	0
458	M	0	1997-03-17	0	1997-03-30	0	0	0	0	0	0	.	1	0	13	0
457	M	1	1997-03-17	0	1997-03-30	0	0	0	0	0	0	.	1	0	13	0
711	M	0	2001-07-12	0	2001-07-29	.	0	0	0	0	0	0	0	0	17	0
708	M	0	2001-05-09	0	2001-05-27	0	0	0	0	0	0	0	0	0	18	0
713	F	0	2000-04-23	0	2000-05-12	0	0	0	0	0	0	0	.	0	19	0
400	M	0	1994-04-10	0	1994-04-29	0	0	0	0	0	0	.	0	0	19	0
821	F	0	2001-08-14	0	2001-09-04	0	0	0	0	0	0	0	1	0	21	1
724	M	0	2000-08-05	0	2000-08-30	.	0	0	0	0	0	0	0	0	25	1
719	F	0	2000-06-17	0	2000-07-14	0	0	0	0	0	0	0	.	0	27	1
468	.	0	1998-05-16	0	1998-06-15	.	0	0	0	0	0	0	0	0	30	1
826	M	1	1998-05-16	0	1998-06-15	0	0	0	0	0	0	0	1	0	30	1
768	M	0	2003-05-17	0	2003-06-19	0	0	0	0	0	0	.	0	0	33	1
1050	M	0	2012-06-18	0	2012-07-22	0	0	0	0	0	0	0	0	0	34	1
807	F	0	2004-05-26	0	2004-07-13	3	0	0	0	0	0	0	0	0	48	1
817	F	0	2004-05-26	0	2004-07-14	3	0	0	0	0	0	0	0	0	49	1
436	M	0	1995-06-07	0	1995-08-05	0	0	0	0	0	0	.	1	0	59	1
511	.	0	1998-05-07	0	1998-07-08	0	0	0	0	0	0	0	0	0	62	1
1086	F	0	2013-06-16	0	2013-08-17	.	0	0	0	0	0	0	.	0	62	1
692	F	0	2002-05-18	0	2002-08-20	0	0	0	0	0	0	0	1	0	94	2
699	M	0	2002-06-05	0	2002-09-18	0	0	0	0	0	0	0	1	0	105	2
770	F	0	2003-04-10	0	2003-07-29	1	0	0	0	0	0	.	0	0	110	2
765	M	0	2003-04-10	0	2003-07-29	1	0	0	0	0	0	.	0	0	110	2
725	M	0	2000-08-05	0	2000-12-19	.	0	0	.	.	.	.	.	.	136	2
492	F	0	1999-04-20	0	1999-09-30	.	0	0	0	0	0	.	1	0	163	2
422	M	0	1995-06-08	0	1995-11-23	.	0	0	0	0	0	.	.	0	168	2
947	M	0	2010-05-06	0	2010-10-28	2	0	0	0	2	0	0	0	0	175	2
952	M	0	2010-04-29	0	2010-11-03	2	0	0	0	2	0	0	1	0	188	2
806	F	1	2004-05-26	0	2004-12-05	1	0	0	0	0	0	0	.	0	193	2
502	F	0	1999-06-26	0	2000-01-14	0	0	0	0	0	0	0	0	0	202	2
1010	M	0	2012-04-15	0	2012-11-06	0	0	0	0	0	0	0	1	0	205	2
767	M	0	2003-04-11	0	2003-11-05	0	0	0	0	0	0	.	0	0	208	2
1011	M	0	2012-04-15	0	2012-11-11	0	0	0	1	0	0	0	1	0	210	2
423	M	0	1995-06-08	0	1996-01-23	.	0	0	0	0	0	.	1	0	229	2
1007	F	0	2012-03-06	0	2012-10-24	0	0	0	0	1	0	0	1	0	232	2
902	F	0	2012-03-06	0	2012-10-29	0	0	0	0	1	0	0	1	0	237	2
651	F	0	2001-07-07	0	2002-03-16	0	0	0	0	0	0	0	1	0	252	2
904	M	0	2012-03-05	0	2012-11-16	0	0	0	0	1	0	0	1	0	256	2
452	F	0	1996-06-01	0	1997-02-27	.	0	0	0	0	0	.	0	0	271	2
772	F	0	2003-04-10	0	2004-01-06	0	0	0	0	0	0	.	.	0	271	2
356	M	1	1992-04-08	0	1993-01-07	.	0	0	0	0	0	.	1	0	274	2
890	F	0	2006-02-01	1	2006-12-06	.	0	0	0	0	0	0	0	0	308	2
366	F	0	1992-05-31	0	1993-04-05	1	0	0	0	0	0	.	.	0	309	2
393	M	0	1993-08-02	0	1994-06-24	.	0	0	0	0	0	.	.	0	326	2
863	M	0	2005-08-30	0	2006-07-31	1	0	0	0	0	0	0	0	0	335	2
895	F	0	2009-05-22	0	2010-04-24	0	0	0	1	2	0	0	0	0	337	2
769	F	1	2003-06-07	0	2004-05-19	0	0	0	0	0	0	.	0	0	347	2
888	F	0	2008-04-18	0	2009-04-03	0	0	0	0	1	0	0	0	0	350	2
425	F	0	1995-06-08	0	1996-06-06	0	0	0	0	0	0	.	0	0	364	2
1012	F	1	2012-04-15	0	2013-04-30	0	0	0	0	0	0	0	0	0	380	2
774	F	0	2003-04-22	0	2004-05-28	1	0	0	0	0	0	.	0	0	402	2
897	F	0	2009-06-18	0	2010-08-03	0	0	0	0	2	0	0	0	0	411	2
415	M	0	1995-04-14	0	1996-06-04	0	0	0	0	0	0	.	0	0	417	2
773	F	0	2003-05-17	0	2004-07-15	2	0	0	0	0	0	.	0	0	425	2
766	M	0	2003-04-11	0	2004-07-10	0	0	0	1	1	0	0	0	0	456	2
341	F	0	1991-05-04	0	1992-09-13	0	0	0	0	0	0	.	1	0	498	2
675	F	0	2002-07-01	1	2003-12-01	.	.	.	.	.	.	.	.	0	518	2
640	M	0	2001-07-07	0	2002-12-17	0	0	0	0	0	0	1	0	0	528	2
652	F	0	2001-04-20	0	2002-10-06	0	2	0	2	3	1	0	0	0	534	2
340	F	0	1991-05-04	0	1992-10-26	3	0	0	0	0	0	.	1	0	541	2
424	F	0	1995-06-08	0	1996-12-07	0	0	0	0	0	0	.	.	0	548	2
884	M	0	2007-05-01	0	2008-12-11	1	0	0	1	1	0	0	1	0	590	2
322	F	0	1990-04-14	0	1992-01-07	.	0	1	2	3	1	.	1	0	633	2
685	M	0	2002-04-28	0	2004-01-21	0	0	0	0	0	0	.	0	0	633	2
937	M	0	2010-05-19	0	2012-02-13	0	0	0	0	1	0	0	0	0	635	2
327	M	0	1991-03-29	0	1993-02-26	3	0	1	.	.	.	.	1	0	700	2
314	M	0	1990-05-26	0	1992-07-17	.	0	0	0	0	0	.	.	0	783	2
355	F	0	1991-05-11	0	1993-08-03	.	3	0	1	3	1	.	.	1	815	3
387	F	0	1993-04-10	0	1995-09-13	3	0	0	1	0	0	.	1	0	886	3
311	M	0	1990-03-24	0	1992-10-01	.	0	0	0	0	0	.	1	0	922	3
613	F	0	2000-06-26	1	2003-02-04	3	0	0	0	0	0	.	0	0	953	3
317	M	0	1990-03-05	0	1992-11-12	3	0	0	0	0	0	.	1	0	983	3
316	F	0	1990-05-26	0	1993-02-26	3	0	1	.	.	.	.	1	0	1007	3
398	F	0	1993-08-02	0	1996-05-17	.	0	0	0	0	0	.	.	0	1019	3
639	M	0	2001-07-07	0	2004-04-23	2	0	0	1	0	0	.	0	0	1021	3
861	M	0	2006-08-30	0	2009-07-03	2	0	0	0	1	0	1	0	0	1038	3
403	F	0	1994-05-08	0	1997-06-23	0	0	0	0	0	0	.	0	0	1142	3
587	M	1	1998-10-17	0	2001-12-13	1	0	0	0	0	0	1	.	0	1153	3
674	F	0	2002-07-01	1	2005-09-15	0	0	0	0	0	0	0	.	0	1172	3
893	F	0	2004-06-01	1	2007-11-26	1	1	0	2	1	1	0	0	0	1273	3
945	F	1	2010-05-06	0	2013-11-12	0	0	0	1	1	0	0	0	0	1286	3
666	M	0	1994-12-01	1	1998-06-24	0	0	0	0	0	0	0	0	0	1301	3
374	M	0	1992-04-07	0	1995-11-14	2	3	0	1	3	1	.	0	.	1316	3
261	M	0	1988-04-27	0	1992-02-18	.	0	0	0	0	0	.	.	0	1392	3
426	M	1	1995-07-05	0	1999-04-29	0	1	1	1	.	1	0	0	0	1394	3
392	F	1	1993-08-02	0	1997-06-30	.	0	0	1	2	1	.	.	0	1428	3
830	M	0	1986-05-02	1	1990-04-02	.	0	0	0	0	0	.	.	0	1431	3
586	M	0	1998-10-17	0	2002-09-29	.	.	.	.	.	0	0	.	.	1443	3
369	M	0	1992-05-12	0	1996-05-04	3	3	0	1	.	1	.	1	1	1453	3
428	M	0	1995-08-19	0	1999-08-31	0	2	0	1	.	1	0	0	1	1473	3
383	F	0	1992-04-29	0	1996-05-17	.	3	0	0	3	1	.	.	0	1479	3
894	M	0	2004-01-01	1	2008-02-01	1	0	0	0	0	0	0	0	0	1492	3
684	F	0	2002-04-21	0	2006-06-07	.	0	0	2	2	1	0	0	1	1508	3
368	M	0	1992-05-12	0	1996-07-11	1	3	0	.	.	.	.	0	1	1521	3
431	M	1	1995-08-19	0	1999-10-25	0	1	0	.	1	0	0	0	1	1528	3
409	M	0	1994-05-09	0	1998-07-21	0	1	2	2	2	1	0	0	1	1534	3
391	F	0	1993-08-02	0	1998-01-28	3	3	0	1	3	1	.	1	0	1640	3
265	M	1	1988-04-17	0	1992-11-17	.	0	0	0	0	0	.	.	0	1675	3
645	F	0	2001-05-09	0	2006-04-10	2	0	0	1	0	0	0	0	0	1797	3
277	M	0	1988-04-27	0	1993-04-08	0	0	0	0	0	0	.	.	0	1807	3
433	F	0	1995-03-31	0	2000-04-03	0	1	1	.	.	1	0	0	1	1830	3
421	F	0	1995-05-02	0	2000-05-23	0	1	1	1	.	1	0	0	0	1848	3
974	M	0	2009-05-21	0	2014-08-05	2	0	.	3	3	1	0	1	0	1902	3
205	M	0	1985-08-06	0	1990-11-01	.	0	0	0	0	0	.	.	0	1913	3
896	M	0	2005-01-01	1	2010-05-10	3	0	0	2	1	1	0	1	0	1955	3
226	M	1	1986-04-24	0	1991-09-12	.	0	0	0	0	0	.	.	.	1967	3
642	F	0	2001-07-12	0	2007-02-26	1	2	0	1	1	0	0	1	0	2055	3
419	M	0	1995-04-27	0	2000-12-14	3	2	0	2	.	.	0	1	1	2058	3
677	M	0	2002-04-16	0	2008-01-21	1	1	0	0	1	0	0	.	0	2106	3
396	F	0	1993-08-02	0	1999-08-02	.	3	0	.	.	.	0	0	0	2191	3
406	F	1	1994-06-22	0	2000-08-07	0	3	2	.	.	.	0	0	1	2238	3
728	M	0	2003-04-17	0	2009-07-17	2	3	.	3	3	1	1	.	1	2283	3
811	F	0	2004-05-28	0	2010-10-30	.	0	0	0	0	0	1	0	0	2346	3
665	M	0	1993-01-01	1	1999-06-09	0	0	1	0	0	0	0	0	0	2350	3
761	M	0	2003-04-13	0	2009-10-21	2	0	0	1	2	1	0	0	0	2383	3
611	M	0	1998-08-01	1	2005-03-14	2	2	0	1	2	0	0	0	1	2417	3
217	M	0	1985-05-15	0	1992-01-09	.	1	0	1	2	1	.	.	0	2430	3
790	F	0	2004-05-08	0	2011-01-20	1	2	0	2	2	1	0	0	0	2448	3
427	M	1	1995-07-05	0	2002-03-20	2	3	0	1	3	1	1	1	1	2450	3
646	M	0	2001-04-10	0	2008-01-03	.	3	0	2	3	1	0	1	1	2459	3
320	F	0	1990-03-05	0	1996-12-24	3	0	0	1	1	1	.	.	0	2486	3
633	F	0	2001-06-26	1	2008-04-18	0	0	1	1	1	0	0	0	0	2488	3
604	F	0	1998-07-02	0	2005-05-17	1	2	0	2	2	1	0	0	0	2511	3
437	F	0	1995-06-07	0	2002-05-07	0	1	0	2	2	1	0	1	0	2526	3
661	F	0	1993-05-01	1	2000-04-15	0	0	2	.	.	0	0	0	0	2541	3
484	M	0	1998-04-07	0	2005-04-07	3	1	0	2	1	0	0	.	0	2557	3
814	F	0	2004-06-16	0	2011-10-24	2	3	1	2	3	1	1	1	1	2686	3
463	F	0	1997-06-08	0	2004-12-15	3	0	1	1	1	0	0	0	0	2747	3
829	F	0	1986-05-02	1	1994-01-19	.	0	0	0	0	0	.	.	0	2819	3
380	F	1	1992-05-29	0	2000-03-07	0	1	0	.	.	0	0	1	0	2839	3
288	F	0	1988-04-08	0	1996-04-17	.	2	0	1	3	1	.	.	1	2931	3
612	M	0	1998-08-01	1	2006-10-17	1	2	0	2	2	1	0	1	0	2999	3
593	M	0	1994-09-23	1	2002-12-16	3	3	0	1	3	1	0	1	1	3006	3
499	F	0	1999-06-22	0	2007-10-02	2	3	1	2	3	1	0	1	1	3024	3
258	F	0	1987-07-15	0	1995-11-02	1	1	0	0	0	0	.	0	0	3032	3
585	F	1	1998-10-17	0	2007-03-08	1	3	.	2	2	1	0	1	0	3064	3
496	M	0	1999-05-25	0	2007-11-15	2	1	0	1	1	0	0	1	0	3096	3
584	M	1	1998-10-17	0	2007-05-01	0	2	0	1	2	1	.	0	1	3118	3
735	M	0	2003-05-17	0	2011-12-01	3	1	0	1	0	1	.	.	0	3120	3
1000	F	0	2005-01-01	1	2013-08-12	1	0	0	1	1	0	1	0	0	3145	3
898	M	0	2004-08-01	1	2013-04-24	1	2	1	1	2	1	0	1	0	3188	3
785	F	0	2004-05-03	0	2013-02-06	1	3	.	1	2	1	0	1	0	3201	3
734	M	0	2003-05-17	0	2012-04-03	1	2	.	2	3	1	0	1	1	3244	3
255	F	0	1987-05-17	0	1996-04-25	3	3	0	.	3	1	.	1	1	3266	3
629	M	0	1993-06-27	1	2002-08-12	1	1	0	1	2	0	1	1	1	3333	3
448	M	0	1996-05-11	0	2005-07-26	0	0	2	1	1	0	.	0	1	3363	3
679	M	1	2002-04-17	0	2011-07-02	2	3	.	2	3	1	1	1	1	3363	3
228	F	1	1986-04-24	0	1995-07-13	3	0	2	1	1	1	.	.	0	3367	3
606	M	0	1998-07-02	0	2007-09-21	0	3	.	2	3	1	0	0	0	3368	3
596	M	0	1993-05-01	1	2002-09-11	3	0	3	0	2	0	0	0	1	3420	3
631	F	0	1994-06-01	1	2003-11-17	.	2	1	1	1	1	.	.	1	3456	3
610	F	0	1998-08-01	1	2008-03-27	2	0	.	2	2	1	1	.	1	3526	3
453	M	0	1996-06-01	0	2006-02-22	3	2	0	1	3	1	0	0	0	3553	3
601	F	0	1992-01-01	1	2001-10-03	3	3	1	1	2	1	1	1	1	3563	3
417	F	0	1995-04-14	0	2005-02-14	3	3	0	2	2	1	0	0	0	3594	3
418	M	0	1995-04-27	0	2005-03-24	3	2	0	.	2	1	1	1	0	3619	4
650	M	0	2001-05-01	1	2011-04-19	3	2	.	2	2	1	0	1	1	3640	4
599	M	0	1994-10-02	1	2004-11-03	1	3	0	2	3	1	0	1	0	3685	4
608	F	0	1994-12-01	1	2005-02-05	1	1	0	1	2	0	0	0	0	3719	4
614	F	0	2000-04-24	0	2010-07-02	1	2	0	2	2	1	1	1	1	3721	4
238	F	1	1987-03-31	0	1997-06-19	2	0	0	0	0	0	.	.	0	3733	4
600	M	0	1997-06-01	1	2007-09-01	2	3	.	1	2	1	0	0	1	3744	4
592	F	0	1998-10-01	1	2009-01-02	2	3	0	2	2	1	0	1	1	3746	4
461	F	0	1997-03-17	0	2007-06-25	0	3	0	2	3	1	0	1	0	3752	4
737	F	0	2002-04-20	0	2012-08-20	0	3	0	3	3	1	1	0	0	3775	4
481	F	0	1998-07-09	0	2008-12-04	3	2	0	2	2	1	0	.	0	3801	4
125	F	0	1981-05-12	0	1991-11-06	.	1	0	1	2	1	.	.	0	3830	4
605	F	0	1998-07-02	0	2009-01-09	1	2	.	3	1	1	0	0	0	3844	4
590	F	0	1994-01-01	1	2004-07-13	3	2	0	2	2	1	0	1	1	3846	4
414	M	0	1995-04-14	0	2005-10-25	3	3	3	1	2	1	0	0	1	3847	4
813	F	0	2004-06-16	0	2015-01-20	3	3	2	2	3	1	1	1	1	3870	4
729	M	0	2003-04-13	0	2013-12-08	.	.	.	.	.	1	0	.	.	3892	4
742	F	0	2003-04-11	0	2014-04-01	0	3	.	1	2	1	0	0	0	4008	4
760	F	0	2003-06-07	0	2014-06-02	2	0	0	1	0	0	0	0	0	4013	4
123	M	0	1981-05-12	0	1992-05-14	0	0	1	0	0	0	.	0	0	4020	4
124	M	0	1981-05-12	0	1992-05-14	0	0	1	0	0	0	.	0	0	4020	4
1072	F	0	1971-01-01	1	1982-01-08	.	.	.	.	.	.	.	.	.	4025	4
615	F	0	2000-06-17	0	2011-07-11	1	3	.	2	2	1	0	1	1	4041	4
636	F	0	2001-01-01	1	2012-02-08	.	3	.	3	3	1	0	.	0	4055	4
497	F	0	1999-05-25	0	2010-07-21	0	2	.	1	1	1	1	0	0	4075	4
480	M	0	1998-07-09	0	2009-09-24	0	3	0	3	2	1	1	0	0	4095	4
698	M	0	2002-06-05	0	2013-08-21	3	3	.	2	2	1	1	1	0	4095	4
886	M	0	2001-01-01	1	2012-04-08	.	2	0	2	2	0	0	.	0	4115	4
809	F	0	2004-05-28	0	2015-10-26	3	0	1	0	2	1	0	0	0	4168	4
388	F	0	1993-04-10	0	2004-09-12	0	3	1	0	1	0	0	1	0	4173	4
595	M	0	1991-06-29	1	2003-02-14	3	2	3	1	3	0	.	1	1	4248	4
654	M	0	1991-06-29	1	2003-02-17	3	1	3	1	3	0	.	1	1	4251	4
598	M	0	1994-12-01	1	2006-07-23	.	2	0	1	2	1	0	1	1	4252	4
494	F	0	1999-04-20	0	2010-12-31	0	3	.	0	1	1	0	1	1	4273	4
879	F	0	2002-01-01	1	2013-09-17	2	1	2	1	1	1	0	1	1	4277	4
628	F	0	2000-05-09	0	2012-02-08	.	2	0	1	2	1	0	.	0	4292	4
626	M	0	2000-05-09	0	2012-02-08	.	1	0	0	0	1	0	.	0	4292	4
816	F	0	2003-01-01	1	2014-11-11	2	2	0	1	3	1	0	1	1	4332	4
753	M	0	2003-06-05	0	2015-04-29	1	3	1	2	2	1	0	0	1	4346	4
444	F	0	1996-04-13	0	2008-03-12	3	1	2	1	0	0	0	1	0	4351	4
498	M	0	1999-06-22	0	2011-06-14	1	3	.	2	3	1	0	1	1	4375	4
583	M	0	1999-06-22	0	2011-06-14	3	2	0	0	3	1	0	1	1	4375	4
435	F	0	1995-03-31	0	2007-04-25	.	3	0	2	1	1	0	.	0	4408	4
440	M	0	1996-04-13	0	2008-06-23	.	3	1	2	2	1	0	.	0	4454	4
681	M	0	2002-04-17	0	2014-07-02	3	2	.	2	2	1	0	1	1	4459	4
473	F	0	1998-07-02	0	2010-10-24	2	0	1	1	1	0	1	0	0	4497	4
487	F	0	1999-04-04	0	2011-08-17	2	2	1	0	2	0	0	1	0	4518	4
647	M	0	2001-03-01	1	2013-08-30	2	1	.	3	3	1	0	1	1	4565	4
609	M	0	1998-08-01	1	2011-03-14	2	3	2	1	1	1	0	1	0	4608	4
52	M	0	1979-04-19	0	1992-01-06	.	0	0	0	0	0	.	1	0	4645	4
122	M	0	1981-05-12	0	1994-02-07	3	.	0	.	.	1	.	.	0	4654	4
1087	M	0	1991-06-29	1	2004-04-22	3	2	2	2	1	1	0	1	0	4681	4
635	M	0	2001-04-27	0	2014-04-14	2	3	.	1	1	1	0	1	1	4735	4
1088	F	0	1991-06-29	1	2004-07-26	3	3	2	2	3	1	0	1	1	4776	4
466	F	0	1997-06-17	0	2010-07-17	1	1	0	2	3	1	1	0	1	4778	4
478	F	0	1998-07-20	0	2012-02-08	.	2	.	2	2	1	0	.	0	4951	4
597	M	0	1994-12-01	1	2008-07-25	.	3	1	2	2	1	0	.	1	4985	4
621	F	0	2000-06-26	1	2014-07-23	3	3	0	1	1	0	0	1	0	5140	4
323	F	1	1990-04-14	0	2004-08-07	1	2	3	2	2	1	0	0	0	5229	4
653	F	0	1990-07-01	1	2005-03-10	.	.	.	.	.	.	0	.	1	5366	4
889	F	0	1992-03-01	1	2006-11-17	.	3	0	3	3	1	0	0	1	5374	4
591	F	0	1987-01-01	1	2002-04-04	2	2	3	2	3	1	0	0	1	5572	4
630	F	0	1991-02-23	1	2006-07-08	2	3	2	2	3	0	0	0	1	5614	4
443	F	0	1996-04-13	0	2011-09-03	.	3	0	1	3	1	0	.	0	5621	4

## Sheet: Data summary
Variable 1	Question	Variable 2 Group	Age group at death	Variable 1 Score	n	nGrp
gastritis	deathGroup	1	0	0	20	183
gastritis	deathGroup	1	1	0	7	183
gastritis	deathGroup	1	2	0	25	183
gastritis	deathGroup	1	3	0	20	183
gastritis	deathGroup	2	3	0	7	128
gastritis	deathGroup	1	4	0	2	55
gastritis	deathGroup	2	4	0	7	128
gastritis	deathGroup	1	0	1	0	55
gastritis	deathGroup	2	0	1	0	128
gastritis	deathGroup	1	1	1	0	55
gastritis	deathGroup	2	1	1	0	128
gastritis	deathGroup	1	2	1	1	55
gastritis	deathGroup	2	2	1	6	128
gastritis	deathGroup	1	3	1	3	55
gastritis	deathGroup	2	3	1	13	128
gastritis	deathGroup	1	4	1	0	55
gastritis	deathGroup	2	4	1	9	128
gastritis	deathGroup	1	0	2	0	55
gastritis	deathGroup	2	0	2	0	128
gastritis	deathGroup	1	1	2	0	55
gastritis	deathGroup	2	1	2	0	128
gastritis	deathGroup	1	2	2	0	55
gastritis	deathGroup	2	2	2	3	128
gastritis	deathGroup	1	3	2	1	55
gastritis	deathGroup	2	3	2	13	128
gastritis	deathGroup	1	4	2	1	55
gastritis	deathGroup	2	4	2	12	128
gastritis	deathGroup	1	0	3	0	55
gastritis	deathGroup	2	0	3	0	128
gastritis	deathGroup	1	1	3	0	55
gastritis	deathGroup	2	1	3	2	128
gastritis	deathGroup	1	2	3	2	55
gastritis	deathGroup	2	2	3	0	128
gastritis	deathGroup	1	3	3	10	55
gastritis	deathGroup	2	3	3	9	128
gastritis	deathGroup	1	4	3	1	55
gastritis	deathGroup	2	4	3	16	128
gastritis	deathGroup	1	All	0	36	55
gastritis	deathGroup	1	All	1	4	55
gastritis	deathGroup	1	All	2	2	55
gastritis	deathGroup	1	All	3	13	55
gastritis	deathGroup	2	All	0	45	128
gastritis	deathGroup	2	All	1	28	128
gastritis	deathGroup	2	All	2	28	128
gastritis	deathGroup	2	All	3	27	128
amyloid	deathGroup	1	0	0	16	86
amyloid	deathGroup	1	1	0	7	86
amyloid	deathGroup	1	2	0	17	86
amyloid	deathGroup	1	3	0	20	86
amyloid	deathGroup	1	4	0	4	86
amyloid	deathGroup	1	0	1	0	86
amyloid	deathGroup	1	1	1	0	86
amyloid	deathGroup	1	2	1	0	86
amyloid	deathGroup	1	3	1	8	86
amyloid	deathGroup	1	4	1	1	86
amyloid	deathGroup	1	0	2	0	86
amyloid	deathGroup	1	1	2	0	86
amyloid	deathGroup	1	2	2	0	86
amyloid	deathGroup	1	3	2	3	86
amyloid	deathGroup	1	4	2	0	86
amyloid	deathGroup	1	0	3	0	86
amyloid	deathGroup	1	1	3	0	86
amyloid	deathGroup	1	2	3	0	86
amyloid	deathGroup	1	3	3	10	86
amyloid	deathGroup	1	4	3	0	86
amyloid	deathGroup	2	0	0	13	149
amyloid	deathGroup	2	1	0	5	149
amyloid	deathGroup	2	2	0	29	149
amyloid	deathGroup	2	3	0	18	149
amyloid	deathGroup	2	4	0	3	149
amyloid	deathGroup	2	0	1	0	149
amyloid	deathGroup	2	1	1	0	149
amyloid	deathGroup	2	2	1	0	149
amyloid	deathGroup	2	3	1	7	149
amyloid	deathGroup	2	4	1	7	149
amyloid	deathGroup	2	0	2	0	149
amyloid	deathGroup	2	1	2	0	149
amyloid	deathGroup	2	2	2	1	149
amyloid	deathGroup	2	3	2	10	149
amyloid	deathGroup	2	4	2	19	149
amyloid	deathGroup	2	0	3	0	149
amyloid	deathGroup	2	1	3	0	149
amyloid	deathGroup	2	2	3	0	149
amyloid	deathGroup	2	3	3	11	149
amyloid	deathGroup	2	4	3	26	149
amyloid	deathGroup	1	All	0	64	86
amyloid	deathGroup	1	All	1	9	86
amyloid	deathGroup	1	All	2	3	86
amyloid	deathGroup	1	All	3	10	86
amyloid	deathGroup	2	All	0	68	149
amyloid	deathGroup	2	All	1	14	149
amyloid	deathGroup	2	All	2	30	149
amyloid	deathGroup	2	All	3	37	149
gSclerosis	deathGroup	1	0	0	16	87
gSclerosis	deathGroup	1	1	0	7	87
gSclerosis	deathGroup	1	2	0	15	87
gSclerosis	deathGroup	1	3	0	31	87
gSclerosis	deathGroup	1	4	0	4	87
gSclerosis	deathGroup	1	0	1	0	87
gSclerosis	deathGroup	1	1	1	0	87
gSclerosis	deathGroup	1	2	1	2	87
gSclerosis	deathGroup	1	3	1	6	87
gSclerosis	deathGroup	1	4	1	2	87
gSclerosis	deathGroup	1	0	2	0	87
gSclerosis	deathGroup	1	1	2	0	87
gSclerosis	deathGroup	1	2	2	0	87
gSclerosis	deathGroup	1	3	2	4	87
gSclerosis	deathGroup	1	4	2	0	87
gSclerosis	deathGroup	1	0	3	0	87
gSclerosis	deathGroup	1	1	3	0	87
gSclerosis	deathGroup	1	2	3	0	87
gSclerosis	deathGroup	1	3	3	0	87
gSclerosis	deathGroup	1	4	3	0	87
gSclerosis	deathGroup	2	0	0	13	127
gSclerosis	deathGroup	2	1	0	5	127
gSclerosis	deathGroup	2	2	0	30	127
gSclerosis	deathGroup	2	3	0	30	127
gSclerosis	deathGroup	2	4	0	22	127
gSclerosis	deathGroup	2	0	1	0	127
gSclerosis	deathGroup	2	1	1	0	127
gSclerosis	deathGroup	2	2	1	0	127
gSclerosis	deathGroup	2	3	1	6	127
gSclerosis	deathGroup	2	4	1	7	127
gSclerosis	deathGroup	2	0	2	0	127
gSclerosis	deathGroup	2	1	2	0	127
gSclerosis	deathGroup	2	2	2	0	127
gSclerosis	deathGroup	2	3	2	1	127
gSclerosis	deathGroup	2	4	2	7	127
gSclerosis	deathGroup	2	0	3	0	127
gSclerosis	deathGroup	2	1	3	0	127
gSclerosis	deathGroup	2	2	3	0	127
gSclerosis	deathGroup	2	3	3	1	127
gSclerosis	deathGroup	2	4	3	5	127
gSclerosis	deathGroup	1	All	0	73	87
gSclerosis	deathGroup	1	All	1	10	87
gSclerosis	deathGroup	1	All	2	4	87
gSclerosis	deathGroup	1	All	3	0	87
gSclerosis	deathGroup	2	All	0	100	127
gSclerosis	deathGroup	2	All	1	13	127
gSclerosis	deathGroup	2	All	2	8	127
gSclerosis	deathGroup	2	All	3	6	127
renalFibCort	deathGroup	1	0	0	16	75
renalFibCort	deathGroup	1	1	0	7	75
renalFibCort	deathGroup	1	2	0	14	75
renalFibCort	deathGroup	1	3	0	16	75
renalFibCort	deathGroup	1	4	0	4	75
renalFibCort	deathGroup	1	0	1	0	75
renalFibCort	deathGroup	1	1	1	0	75
renalFibCort	deathGroup	1	2	1	0	75
renalFibCort	deathGroup	1	3	1	14	75
renalFibCort	deathGroup	1	4	1	1	75
renalFibCort	deathGroup	1	0	2	0	75
renalFibCort	deathGroup	1	1	2	0	75
renalFibCort	deathGroup	1	2	2	1	75
renalFibCort	deathGroup	1	3	2	2	75
renalFibCort	deathGroup	1	4	2	0	75
renalFibCort	deathGroup	1	0	3	0	75
renalFibCort	deathGroup	1	1	3	0	75
renalFibCort	deathGroup	1	2	3	0	75
renalFibCort	deathGroup	1	3	3	0	75
renalFibCort	deathGroup	1	4	3	0	75
renalFibCort	deathGroup	2	0	0	13	148
renalFibCort	deathGroup	2	1	0	5	148
renalFibCort	deathGroup	2	2	0	25	148
renalFibCort	deathGroup	2	3	0	7	148
renalFibCort	deathGroup	2	4	0	6	148
renalFibCort	deathGroup	2	0	1	0	148
renalFibCort	deathGroup	2	1	1	0	148
renalFibCort	deathGroup	2	2	1	4	148
renalFibCort	deathGroup	2	3	1	20	148
renalFibCort	deathGroup	2	4	1	18	148
renalFibCort	deathGroup	2	0	2	0	148
renalFibCort	deathGroup	2	1	2	0	148
renalFibCort	deathGroup	2	2	2	1	148
renalFibCort	deathGroup	2	3	2	17	148
renalFibCort	deathGroup	2	4	2	24	148
renalFibCort	deathGroup	2	0	3	0	148
renalFibCort	deathGroup	2	1	3	0	148
renalFibCort	deathGroup	2	2	3	0	148
renalFibCort	deathGroup	2	3	3	2	148
renalFibCort	deathGroup	2	4	3	6	148
renalFibCort	deathGroup	1	All	0	57	75
renalFibCort	deathGroup	1	All	1	15	75
renalFibCort	deathGroup	1	All	2	3	75
renalFibCort	deathGroup	1	All	3	0	75
renalFibCort	deathGroup	2	All	0	56	148
renalFibCort	deathGroup	2	All	1	42	148
renalFibCort	deathGroup	2	All	2	42	148
renalFibCort	deathGroup	2	All	3	8	148
renalFibMed	deathGroup	1	0	0	16	72
renalFibMed	deathGroup	1	1	0	7	72
renalFibMed	deathGroup	1	2	0	14	72
renalFibMed	deathGroup	1	3	0	16	72
renalFibMed	deathGroup	1	4	0	4	72
renalFibMed	deathGroup	1	0	1	0	72
renalFibMed	deathGroup	1	1	1	0	72
renalFibMed	deathGroup	1	2	1	0	72
renalFibMed	deathGroup	1	3	1	3	72
renalFibMed	deathGroup	1	4	1	0	72
renalFibMed	deathGroup	1	0	2	0	72
renalFibMed	deathGroup	1	1	2	0	72
renalFibMed	deathGroup	1	2	2	0	72
renalFibMed	deathGroup	1	3	2	4	72
renalFibMed	deathGroup	1	4	2	1	72
renalFibMed	deathGroup	1	0	3	0	72
renalFibMed	deathGroup	1	1	3	0	72
renalFibMed	deathGroup	1	2	3	1	72
renalFibMed	deathGroup	1	3	3	6	72
renalFibMed	deathGroup	1	4	3	0	72
renalFibMed	deathGroup	2	0	0	13	149
renalFibMed	deathGroup	2	1	0	5	149
renalFibMed	deathGroup	2	2	0	18	149
renalFibMed	deathGroup	2	3	0	7	149
renalFibMed	deathGroup	2	4	0	3	149
renalFibMed	deathGroup	2	0	1	0	149
renalFibMed	deathGroup	2	1	1	0	149
renalFibMed	deathGroup	2	2	1	7	149
renalFibMed	deathGroup	2	3	1	13	149
renalFibMed	deathGroup	2	4	1	11	149
renalFibMed	deathGroup	2	0	2	0	149
renalFibMed	deathGroup	2	1	2	0	149
renalFibMed	deathGroup	2	2	2	4	149
renalFibMed	deathGroup	2	3	2	15	149
renalFibMed	deathGroup	2	4	2	24	149
renalFibMed	deathGroup	2	0	3	0	149
renalFibMed	deathGroup	2	1	3	0	149
renalFibMed	deathGroup	2	2	3	1	149
renalFibMed	deathGroup	2	3	3	11	149
renalFibMed	deathGroup	2	4	3	17	149
renalFibMed	deathGroup	1	All	0	57	72
renalFibMed	deathGroup	1	All	1	3	72
renalFibMed	deathGroup	1	All	2	5	72
renalFibMed	deathGroup	1	All	3	7	72
renalFibMed	deathGroup	2	All	0	46	149
renalFibMed	deathGroup	2	All	1	31	149
renalFibMed	deathGroup	2	All	2	43	149
renalFibMed	deathGroup	2	All	3	29	149
renalInfarcts	deathGroup	1	0	0	16	80
renalInfarcts	deathGroup	1	1	0	7	80
renalInfarcts	deathGroup	1	2	0	14	80
renalInfarcts	deathGroup	1	3	0	19	80
renalInfarcts	deathGroup	1	4	0	4	80
renalInfarcts	deathGroup	1	0	1	0	80
renalInfarcts	deathGroup	1	1	1	0	80
renalInfarcts	deathGroup	1	2	1	1	80
renalInfarcts	deathGroup	1	3	1	17	80
renalInfarcts	deathGroup	1	4	1	2	80
renalInfarcts	deathGroup	2	0	0	13	152
renalInfarcts	deathGroup	2	1	0	5	152
renalInfarcts	deathGroup	2	2	0	30	152
renalInfarcts	deathGroup	2	3	0	20	152
renalInfarcts	deathGroup	2	4	0	11	152
renalInfarcts	deathGroup	2	0	1	0	152
renalInfarcts	deathGroup	2	1	1	0	152
renalInfarcts	deathGroup	2	2	1	1	152
renalInfarcts	deathGroup	2	3	1	27	152
renalInfarcts	deathGroup	2	4	1	45	152
renalInfarcts	deathGroup	1	All	0	60	80
renalInfarcts	deathGroup	1	All	1	20	80
renalInfarcts	deathGroup	2	All	0	79	152
renalInfarcts	deathGroup	2	All	1	73	152
palErosion	deathGroup	1	0	0	10	32
palErosion	deathGroup	1	1	0	6	32
palErosion	deathGroup	1	2	0	1	32
palErosion	deathGroup	1	3	0	13	32
palErosion	deathGroup	1	4	0	0	32
palErosion	deathGroup	1	0	1	0	32
palErosion	deathGroup	1	1	1	0	32
palErosion	deathGroup	1	2	1	0	32
palErosion	deathGroup	1	3	1	2	32
palErosion	deathGroup	1	4	1	0	32
palErosion	deathGroup	2	0	0	13	136
palErosion	deathGroup	2	1	0	4	136
palErosion	deathGroup	2	2	0	21	136
palErosion	deathGroup	2	3	0	33	136
palErosion	deathGroup	2	4	0	46	136
palErosion	deathGroup	2	0	1	0	136
palErosion	deathGroup	2	1	1	0	136
palErosion	deathGroup	2	2	1	1	136
palErosion	deathGroup	2	3	1	9	136
palErosion	deathGroup	2	4	1	9	136
palErosion	deathGroup	1	All	0	30	32
palErosion	deathGroup	1	All	1	2	32
palErosion	deathGroup	2	All	0	117	136
palErosion	deathGroup	2	All	1	19	136
enterocolitis	deathGroup	1	0	0	8	59
enterocolitis	deathGroup	1	1	0	3	59
enterocolitis	deathGroup	1	2	0	4	59
enterocolitis	deathGroup	1	3	0	15	59
enterocolitis	deathGroup	1	4	0	2	59
enterocolitis	deathGroup	1	0	1	5	59
enterocolitis	deathGroup	1	1	1	3	59
enterocolitis	deathGroup	1	2	1	8	59
enterocolitis	deathGroup	1	3	1	10	59
enterocolitis	deathGroup	1	4	1	1	59
enterocolitis	deathGroup	2	0	0	9	125
enterocolitis	deathGroup	2	1	0	4	125
enterocolitis	deathGroup	2	2	0	18	125
enterocolitis	deathGroup	2	3	0	22	125
enterocolitis	deathGroup	2	4	0	17	125
enterocolitis	deathGroup	2	0	1	0	125
enterocolitis	deathGroup	2	1	1	0	125
enterocolitis	deathGroup	2	2	1	10	125
enterocolitis	deathGroup	2	3	1	17	125
enterocolitis	deathGroup	2	4	1	28	125
enterocolitis	deathGroup	1	All	0	32	59
enterocolitis	deathGroup	1	All	1	27	59
enterocolitis	deathGroup	2	All	0	70	125
enterocolitis	deathGroup	2	All	1	55	125
CRDdeath	deathGroup	1	0	0	16	89
CRDdeath	deathGroup	1	1	0	7	89
CRDdeath	deathGroup	1	2	0	15	89
CRDdeath	deathGroup	1	3	0	15	89
CRDdeath	deathGroup	1	4	0	1	89
CRDdeath	deathGroup	1	0	1	0	89
CRDdeath	deathGroup	1	1	1	0	89
CRDdeath	deathGroup	1	2	1	2	89
CRDdeath	deathGroup	1	3	1	27	89
CRDdeath	deathGroup	1	4	1	6	89
CRDdeath	deathGroup	2	0	0	13	151
CRDdeath	deathGroup	2	1	0	5	151
CRDdeath	deathGroup	2	2	0	28	151
CRDdeath	deathGroup	2	3	0	14	151
CRDdeath	deathGroup	2	4	0	2	151
CRDdeath	deathGroup	2	0	1	0	151
CRDdeath	deathGroup	2	1	1	0	151
CRDdeath	deathGroup	2	2	1	2	151
CRDdeath	deathGroup	2	3	1	32	151
CRDdeath	deathGroup	2	4	1	55	151
CRDdeath	deathGroup	1	All	0	54	89
CRDdeath	deathGroup	1	All	1	35	89
CRDdeath	deathGroup	2	All	0	62	151
CRDdeath	deathGroup	2	All	1	89	151
CRDcause	deathGroup	1	0	0	16	85
CRDcause	deathGroup	1	1	0	7	85
CRDcause	deathGroup	1	2	0	16	85
CRDcause	deathGroup	1	3	0	27	85
CRDcause	deathGroup	1	4	0	6	85
CRDcause	deathGroup	1	0	1	0	85
CRDcause	deathGroup	1	1	1	0	85
CRDcause	deathGroup	1	2	1	0	85
CRDcause	deathGroup	1	3	1	12	85
CRDcause	deathGroup	1	4	1	1	85
CRDcause	deathGroup	2	0	0	13	151
CRDcause	deathGroup	2	1	0	5	151
CRDcause	deathGroup	2	2	0	31	151
CRDcause	deathGroup	2	3	0	30	151
CRDcause	deathGroup	2	4	0	29	151
CRDcause	deathGroup	2	0	1	0	151
CRDcause	deathGroup	2	1	1	0	151
CRDcause	deathGroup	2	2	1	0	151
CRDcause	deathGroup	2	3	1	16	151
CRDcause	deathGroup	2	4	1	27	151
CRDcause	deathGroup	1	All	0	72	85
CRDcause	deathGroup	1	All	1	13	85
CRDcause	deathGroup	2	All	0	108	151
CRDcause	deathGroup	2	All	1	43	151
CRDcontributes	deathGroup	1	0	0	16	74
CRDcontributes	deathGroup	1	1	0	7	74
CRDcontributes	deathGroup	1	2	0	15	74
CRDcontributes	deathGroup	1	3	0	18	74
CRDcontributes	deathGroup	1	4	0	4	74
CRDcontributes	deathGroup	1	0	1	0	74
CRDcontributes	deathGroup	1	1	1	0	74
CRDcontributes	deathGroup	1	2	1	2	74
CRDcontributes	deathGroup	1	3	1	10	74
CRDcontributes	deathGroup	1	4	1	2	74
CRDcontributes	deathGroup	2	0	0	13	100
CRDcontributes	deathGroup	2	1	0	4	100
CRDcontributes	deathGroup	2	2	0	25	100
CRDcontributes	deathGroup	2	3	0	14	100
CRDcontributes	deathGroup	2	4	0	8	100
CRDcontributes	deathGroup	2	0	1	0	100
CRDcontributes	deathGroup	2	1	1	0	100
CRDcontributes	deathGroup	2	2	1	1	100
CRDcontributes	deathGroup	2	3	1	14	100
CRDcontributes	deathGroup	2	4	1	21	100
CRDcontributes	deathGroup	1	All	0	60	74
CRDcontributes	deathGroup	1	All	1	14	74
CRDcontributes	deathGroup	2	All	0	64	100
CRDcontributes	deathGroup	2	All	1	36	100
amyloid	gastritisG3	0	0	0	7	66
amyloid	gastritisG3	0	1	0	4	66
amyloid	gastritisG3	0	2	0	18	66
amyloid	gastritisG3	0	3	0	16	66
amyloid	gastritisG3	0	4	0	3	66
amyloid	gastritisG3	0	0	1	0	66
amyloid	gastritisG3	0	1	1	0	66
amyloid	gastritisG3	0	2	1	0	66
amyloid	gastritisG3	0	3	1	5	66
amyloid	gastritisG3	0	4	1	2	66
amyloid	gastritisG3	0	0	2	0	66
amyloid	gastritisG3	0	1	2	0	66
amyloid	gastritisG3	0	2	2	1	66
amyloid	gastritisG3	0	3	2	2	66
amyloid	gastritisG3	0	4	2	1	66
amyloid	gastritisG3	0	0	3	0	66
amyloid	gastritisG3	0	1	3	0	66
amyloid	gastritisG3	0	2	3	0	66
amyloid	gastritisG3	0	3	3	6	66
amyloid	gastritisG3	0	4	3	1	66
amyloid	gastritisG3	1	0	0	0	66
amyloid	gastritisG3	1	1	0	2	66
amyloid	gastritisG3	1	2	0	0	66
amyloid	gastritisG3	1	3	0	7	66
amyloid	gastritisG3	1	4	0	2	66
amyloid	gastritisG3	1	0	1	0	66
amyloid	gastritisG3	1	1	1	0	66
amyloid	gastritisG3	1	2	1	0	66
amyloid	gastritisG3	1	3	1	4	66
amyloid	gastritisG3	1	4	1	3	66
amyloid	gastritisG3	1	0	2	0	66
amyloid	gastritisG3	1	1	2	0	66
amyloid	gastritisG3	1	2	2	0	66
amyloid	gastritisG3	1	3	2	8	66
amyloid	gastritisG3	1	4	2	14	66
amyloid	gastritisG3	1	0	3	0	66
amyloid	gastritisG3	1	1	3	0	66
amyloid	gastritisG3	1	2	3	0	66
amyloid	gastritisG3	1	3	3	6	66
amyloid	gastritisG3	1	4	3	20	66
amyloid	gastritis	0	0	0	20	81
amyloid	gastritis	0	1	0	7	81
amyloid	gastritis	0	2	0	24	81
amyloid	gastritis	0	3	0	9	81
amyloid	gastritis	0	4	0	2	81
amyloid	gastritis	0	0	1	0	81
amyloid	gastritis	0	1	1	0	81
amyloid	gastritis	0	2	1	0	81
amyloid	gastritis	0	3	1	7	81
amyloid	gastritis	0	4	1	0	81
amyloid	gastritis	0	0	2	0	81
amyloid	gastritis	0	1	2	0	81
amyloid	gastritis	0	2	2	1	81
amyloid	gastritis	0	3	2	2	81
amyloid	gastritis	0	4	2	1	81
amyloid	gastritis	0	0	3	0	81
amyloid	gastritis	0	1	3	0	81
amyloid	gastritis	0	2	3	0	81
amyloid	gastritis	0	3	3	2	81
amyloid	gastritis	0	4	3	6	81
amyloid	gastritis	1	0	0	0	32
amyloid	gastritis	1	1	0	0	32
amyloid	gastritis	1	2	0	7	32
amyloid	gastritis	1	3	0	3	32
amyloid	gastritis	1	4	0	0	32
amyloid	gastritis	1	0	1	0	32
amyloid	gastritis	1	1	1	0	32
amyloid	gastritis	1	2	1	0	32
amyloid	gastritis	1	3	1	4	32
amyloid	gastritis	1	4	1	2	32
amyloid	gastritis	1	0	2	0	32
amyloid	gastritis	1	1	2	0	32
amyloid	gastritis	1	2	2	0	32
amyloid	gastritis	1	3	2	6	32
amyloid	gastritis	1	4	2	3	32
amyloid	gastritis	1	0	3	0	32
amyloid	gastritis	1	1	3	0	32
amyloid	gastritis	1	2	3	0	32
amyloid	gastritis	1	3	3	3	32
amyloid	gastritis	1	4	3	4	32
amyloid	gastritis	2	0	0	0	30
amyloid	gastritis	2	1	0	0	30
amyloid	gastritis	2	2	0	3	30
amyloid	gastritis	2	3	0	6	30
amyloid	gastritis	2	4	0	3	30
amyloid	gastritis	2	0	1	0	30
amyloid	gastritis	2	1	1	0	30
amyloid	gastritis	2	2	1	0	30
amyloid	gastritis	2	3	1	1	30
amyloid	gastritis	2	4	1	2	30
amyloid	gastritis	2	0	2	0	30
amyloid	gastritis	2	1	2	0	30
amyloid	gastritis	2	2	2	0	30
amyloid	gastritis	2	3	2	1	30
amyloid	gastritis	2	4	2	3	30
amyloid	gastritis	2	0	3	0	30
amyloid	gastritis	2	1	3	0	30
amyloid	gastritis	2	2	3	0	30
amyloid	gastritis	2	3	3	6	30
amyloid	gastritis	2	4	3	5	30
amyloid	gastritis	3	0	0	0	39
amyloid	gastritis	3	1	0	2	39
amyloid	gastritis	3	2	0	2	39
amyloid	gastritis	3	3	0	9	39
amyloid	gastritis	3	4	0	1	39
amyloid	gastritis	3	0	1	0	39
amyloid	gastritis	3	1	1	0	39
amyloid	gastritis	3	2	1	0	39
amyloid	gastritis	3	3	1	2	39
amyloid	gastritis	3	4	1	2	39
amyloid	gastritis	3	0	2	0	39
amyloid	gastritis	3	1	2	0	39
amyloid	gastritis	3	2	2	0	39
amyloid	gastritis	3	3	2	2	39
amyloid	gastritis	3	4	2	8	39
amyloid	gastritis	3	0	3	0	39
amyloid	gastritis	3	1	3	0	39
amyloid	gastritis	3	2	3	0	39
amyloid	gastritis	3	3	3	6	39
amyloid	gastritis	3	4	3	5	39
amyloid	renalFibCort	0	0	0	29	113
amyloid	renalFibCort	0	1	0	12	113
amyloid	renalFibCort	0	2	0	39	113
amyloid	renalFibCort	0	3	0	20	113
amyloid	renalFibCort	0	4	0	5	113
amyloid	renalFibCort	0	0	1	0	113
amyloid	renalFibCort	0	1	1	0	113
amyloid	renalFibCort	0	2	1	0	113
amyloid	renalFibCort	0	3	1	2	113
amyloid	renalFibCort	0	4	1	1	113
amyloid	renalFibCort	0	0	2	0	113
amyloid	renalFibCort	0	1	2	0	113
amyloid	renalFibCort	0	2	2	0	113
amyloid	renalFibCort	0	3	2	0	113
amyloid	renalFibCort	0	4	2	2	113
amyloid	renalFibCort	0	0	3	0	113
amyloid	renalFibCort	0	1	3	0	113
amyloid	renalFibCort	0	2	3	0	113
amyloid	renalFibCort	0	3	3	1	113
amyloid	renalFibCort	0	4	3	2	113
amyloid	renalFibCort	1	0	0	0	57
amyloid	renalFibCort	1	1	0	0	57
amyloid	renalFibCort	1	2	0	4	57
amyloid	renalFibCort	1	3	0	12	57
amyloid	renalFibCort	1	4	0	2	57
amyloid	renalFibCort	1	0	1	0	57
amyloid	renalFibCort	1	1	1	0	57
amyloid	renalFibCort	1	2	1	0	57
amyloid	renalFibCort	1	3	1	6	57
amyloid	renalFibCort	1	4	1	5	57
amyloid	renalFibCort	1	0	2	0	57
amyloid	renalFibCort	1	1	2	0	57
amyloid	renalFibCort	1	2	2	0	57
amyloid	renalFibCort	1	3	2	8	57
amyloid	renalFibCort	1	4	2	5	57
amyloid	renalFibCort	1	0	3	0	57
amyloid	renalFibCort	1	1	3	0	57
amyloid	renalFibCort	1	2	3	0	57
amyloid	renalFibCort	1	3	3	8	57
amyloid	renalFibCort	1	4	3	7	57
amyloid	renalFibCort	2	0	0	0	45
amyloid	renalFibCort	2	1	0	0	45
amyloid	renalFibCort	2	2	0	1	45
amyloid	renalFibCort	2	3	0	3	45
amyloid	renalFibCort	2	4	0	0	45
amyloid	renalFibCort	2	0	1	0	45
amyloid	renalFibCort	2	1	1	0	45
amyloid	renalFibCort	2	2	1	0	45
amyloid	renalFibCort	2	3	1	4	45
amyloid	renalFibCort	2	4	1	1	45
amyloid	renalFibCort	2	0	2	0	45
amyloid	renalFibCort	2	1	2	0	45
amyloid	renalFibCort	2	2	2	1	45
amyloid	renalFibCort	2	3	2	5	45
amyloid	renalFibCort	2	4	2	10	45
amyloid	renalFibCort	2	0	3	0	45
amyloid	renalFibCort	2	1	3	0	45
amyloid	renalFibCort	2	2	3	0	45
amyloid	renalFibCort	2	3	3	7	45
amyloid	renalFibCort	2	4	3	13	45
amyloid	renalFibCort	3	0	0	0	8
amyloid	renalFibCort	3	1	0	0	8
amyloid	renalFibCort	3	2	0	0	8
amyloid	renalFibCort	3	3	0	1	8
amyloid	renalFibCort	3	4	0	0	8
amyloid	renalFibCort	3	0	1	0	8
amyloid	renalFibCort	3	1	1	0	8
amyloid	renalFibCort	3	2	1	0	8
amyloid	renalFibCort	3	3	1	0	8
amyloid	renalFibCort	3	4	1	1	8
amyloid	renalFibCort	3	0	2	0	8
amyloid	renalFibCort	3	1	2	0	8
amyloid	renalFibCort	3	2	2	0	8
amyloid	renalFibCort	3	3	2	0	8
amyloid	renalFibCort	3	4	2	1	8
amyloid	renalFibCort	3	0	3	0	8
amyloid	renalFibCort	3	1	3	0	8
amyloid	renalFibCort	3	2	3	0	8
amyloid	renalFibCort	3	3	3	1	8
amyloid	renalFibCort	3	4	3	4	8
amyloid	renalFibMed	0	0	0	29	103
amyloid	renalFibMed	0	1	0	12	103
amyloid	renalFibMed	0	2	0	32	103
amyloid	renalFibMed	0	3	0	21	103
amyloid	renalFibMed	0	4	0	5	103
amyloid	renalFibMed	0	0	1	0	103
amyloid	renalFibMed	0	1	1	0	103
amyloid	renalFibMed	0	2	1	0	103
amyloid	renalFibMed	0	3	1	2	103
amyloid	renalFibMed	0	4	1	2	103
amyloid	renalFibMed	0	0	2	0	103
amyloid	renalFibMed	0	1	2	0	103
amyloid	renalFibMed	0	2	2	0	103
amyloid	renalFibMed	0	3	2	0	103
amyloid	renalFibMed	0	4	2	0	103
amyloid	renalFibMed	0	0	3	0	103
amyloid	renalFibMed	0	1	3	0	103
amyloid	renalFibMed	0	2	3	0	103
amyloid	renalFibMed	0	3	3	0	103
amyloid	renalFibMed	0	4	3	0	103
amyloid	renalFibMed	1	0	0	0	34
amyloid	renalFibMed	1	1	0	0	34
amyloid	renalFibMed	1	2	0	7	34
amyloid	renalFibMed	1	3	0	9	34
amyloid	renalFibMed	1	4	0	1	34
amyloid	renalFibMed	1	0	1	0	34
amyloid	renalFibMed	1	1	1	0	34
amyloid	renalFibMed	1	2	1	0	34
amyloid	renalFibMed	1	3	1	5	34
amyloid	renalFibMed	1	4	1	1	34
amyloid	renalFibMed	1	0	2	0	34
amyloid	renalFibMed	1	1	2	0	34
amyloid	renalFibMed	1	2	2	0	34
amyloid	renalFibMed	1	3	2	2	34
amyloid	renalFibMed	1	4	2	3	34
amyloid	renalFibMed	1	0	3	0	34
amyloid	renalFibMed	1	1	3	0	34
amyloid	renalFibMed	1	2	3	0	34
amyloid	renalFibMed	1	3	3	0	34
amyloid	renalFibMed	1	4	3	6	34
amyloid	renalFibMed	2	0	0	0	48
amyloid	renalFibMed	2	1	0	0	48
amyloid	renalFibMed	2	2	0	4	48
amyloid	renalFibMed	2	3	0	5	48
amyloid	renalFibMed	2	4	0	1	48
amyloid	renalFibMed	2	0	1	0	48
amyloid	renalFibMed	2	1	1	0	48
amyloid	renalFibMed	2	2	1	0	48
amyloid	renalFibMed	2	3	1	4	48
amyloid	renalFibMed	2	4	1	2	48
amyloid	renalFibMed	2	0	2	0	48
amyloid	renalFibMed	2	1	2	0	48
amyloid	renalFibMed	2	2	2	0	48
amyloid	renalFibMed	2	3	2	6	48
amyloid	renalFibMed	2	4	2	12	48
amyloid	renalFibMed	2	0	3	0	48
amyloid	renalFibMed	2	1	3	0	48
amyloid	renalFibMed	2	2	3	0	48
amyloid	renalFibMed	2	3	3	4	48
amyloid	renalFibMed	2	4	3	10	48
amyloid	renalFibMed	3	0	0	0	36
amyloid	renalFibMed	3	1	0	0	36
amyloid	renalFibMed	3	2	0	1	36
amyloid	renalFibMed	3	3	0	1	36
amyloid	renalFibMed	3	4	0	0	36
amyloid	renalFibMed	3	0	1	0	36
amyloid	renalFibMed	3	1	1	0	36
amyloid	renalFibMed	3	2	1	0	36
amyloid	renalFibMed	3	3	1	0	36
amyloid	renalFibMed	3	4	1	3	36
amyloid	renalFibMed	3	0	2	0	36
amyloid	renalFibMed	3	1	2	0	36
amyloid	renalFibMed	3	2	2	1	36
amyloid	renalFibMed	3	3	2	3	36
amyloid	renalFibMed	3	4	2	4	36
amyloid	renalFibMed	3	0	3	0	36
amyloid	renalFibMed	3	1	3	0	36
amyloid	renalFibMed	3	2	3	0	36
amyloid	renalFibMed	3	3	3	13	36
amyloid	renalFibMed	3	4	3	10	36
amyloid	gastritisG3	0	All	0	48	66
amyloid	gastritisG3	0	All	1	7	66
amyloid	gastritisG3	0	All	2	4	66
amyloid	gastritisG3	0	All	3	7	66
amyloid	gastritisG3	1	All	0	11	66
amyloid	gastritisG3	1	All	1	7	66
amyloid	gastritisG3	1	All	2	22	66
amyloid	gastritisG3	1	All	3	26	66
amyloid	gastritis	0	All	0	62	81
amyloid	gastritis	0	All	1	7	81
amyloid	gastritis	0	All	2	4	81
amyloid	gastritis	0	All	3	8	81
amyloid	gastritis	1	All	0	10	32
amyloid	gastritis	1	All	1	6	32
amyloid	gastritis	1	All	2	9	32
amyloid	gastritis	1	All	3	7	32
amyloid	gastritis	2	All	0	12	30
amyloid	gastritis	2	All	1	3	30
amyloid	gastritis	2	All	2	4	30
amyloid	gastritis	2	All	3	11	30
amyloid	gastritis	3	All	0	14	39
amyloid	gastritis	3	All	1	4	39
amyloid	gastritis	3	All	2	10	39
amyloid	gastritis	3	All	3	11	39
amyloid	renalFibCort	0	All	0	105	113
amyloid	renalFibCort	0	All	1	3	113
amyloid	renalFibCort	0	All	2	2	113
amyloid	renalFibCort	0	All	3	3	113
amyloid	renalFibCort	1	All	0	18	57
amyloid	renalFibCort	1	All	1	11	57
amyloid	renalFibCort	1	All	2	13	57
amyloid	renalFibCort	1	All	3	15	57
amyloid	renalFibCort	2	All	0	4	45
amyloid	renalFibCort	2	All	1	5	45
amyloid	renalFibCort	2	All	2	16	45
amyloid	renalFibCort	2	All	3	20	45
amyloid	renalFibCort	3	All	0	1	8
amyloid	renalFibCort	3	All	1	1	8
amyloid	renalFibCort	3	All	2	1	8
amyloid	renalFibCort	3	All	3	5	8
amyloid	renalFibMed	0	All	0	99	103
amyloid	renalFibMed	0	All	1	4	103
amyloid	renalFibMed	0	All	2	0	103
amyloid	renalFibMed	0	All	3	0	103
amyloid	renalFibMed	1	All	0	17	34
amyloid	renalFibMed	1	All	1	6	34
amyloid	renalFibMed	1	All	2	5	34
amyloid	renalFibMed	1	All	3	6	34
amyloid	renalFibMed	2	All	0	10	48
amyloid	renalFibMed	2	All	1	6	48
amyloid	renalFibMed	2	All	2	18	48
amyloid	renalFibMed	2	All	3	14	48
amyloid	renalFibMed	3	All	0	2	36
amyloid	renalFibMed	3	All	1	3	36
amyloid	renalFibMed	3	All	2	8	36
amyloid	renalFibMed	3	All	3	23	36
gSclerosis	gastritisG3	0	0	0	7	67
gSclerosis	gastritisG3	0	1	0	4	67
gSclerosis	gastritisG3	0	2	0	17	67
gSclerosis	gastritisG3	0	3	0	22	67
gSclerosis	gastritisG3	0	4	0	3	67
gSclerosis	gastritisG3	0	0	1	0	67
gSclerosis	gastritisG3	0	1	1	0	67
gSclerosis	gastritisG3	0	2	1	2	67
gSclerosis	gastritisG3	0	3	1	5	67
gSclerosis	gastritisG3	0	4	1	2	67
gSclerosis	gastritisG3	0	0	2	0	67
gSclerosis	gastritisG3	0	1	2	0	67
gSclerosis	gastritisG3	0	2	2	0	67
gSclerosis	gastritisG3	0	3	2	2	67
gSclerosis	gastritisG3	0	4	2	2	67
gSclerosis	gastritisG3	0	0	3	0	67
gSclerosis	gastritisG3	0	1	3	0	67
gSclerosis	gastritisG3	0	2	3	0	67
gSclerosis	gastritisG3	0	3	3	0	67
gSclerosis	gastritisG3	0	4	3	1	67
gSclerosis	gastritisG3	1	0	0	0	49
gSclerosis	gastritisG3	1	1	0	2	49
gSclerosis	gastritisG3	1	2	0	0	49
gSclerosis	gastritisG3	1	3	0	16	49
gSclerosis	gastritisG3	1	4	0	15	49
gSclerosis	gastritisG3	1	0	1	0	49
gSclerosis	gastritisG3	1	1	1	0	49
gSclerosis	gastritisG3	1	2	1	0	49
gSclerosis	gastritisG3	1	3	1	3	49
gSclerosis	gastritisG3	1	4	1	6	49
gSclerosis	gastritisG3	1	0	2	0	49
gSclerosis	gastritisG3	1	1	2	0	49
gSclerosis	gastritisG3	1	2	2	0	49
gSclerosis	gastritisG3	1	3	2	1	49
gSclerosis	gastritisG3	1	4	2	4	49
gSclerosis	gastritisG3	1	0	3	0	49
gSclerosis	gastritisG3	1	1	3	0	49
gSclerosis	gastritisG3	1	2	3	0	49
gSclerosis	gastritisG3	1	3	3	1	49
gSclerosis	gastritisG3	1	4	3	1	49
gSclerosis	gastritis	0	0	0	20	77
gSclerosis	gastritis	0	1	0	7	77
gSclerosis	gastritis	0	2	0	25	77
gSclerosis	gastritis	0	3	0	10	77
gSclerosis	gastritis	0	4	0	3	77
gSclerosis	gastritis	0	0	1	0	77
gSclerosis	gastritis	0	1	1	0	77
gSclerosis	gastritis	0	2	1	0	77
gSclerosis	gastritis	0	3	1	5	77
gSclerosis	gastritis	0	4	1	3	77
gSclerosis	gastritis	0	0	2	0	77
gSclerosis	gastritis	0	1	2	0	77
gSclerosis	gastritis	0	2	2	0	77
gSclerosis	gastritis	0	3	2	4	77
gSclerosis	gastritis	0	4	2	0	77
gSclerosis	gastritis	0	0	3	0	77
gSclerosis	gastritis	0	1	3	0	77
gSclerosis	gastritis	0	2	3	0	77
gSclerosis	gastritis	0	3	3	0	77
gSclerosis	gastritis	0	4	3	0	77
gSclerosis	gastritis	1	0	0	0	26
gSclerosis	gastritis	1	1	0	0	26
gSclerosis	gastritis	1	2	0	7	26
gSclerosis	gastritis	1	3	0	12	26
gSclerosis	gastritis	1	4	0	4	26
gSclerosis	gastritis	1	0	1	0	26
gSclerosis	gastritis	1	1	1	0	26
gSclerosis	gastritis	1	2	1	0	26
gSclerosis	gastritis	1	3	1	1	26
gSclerosis	gastritis	1	4	1	1	26
gSclerosis	gastritis	1	0	2	0	26
gSclerosis	gastritis	1	1	2	0	26
gSclerosis	gastritis	1	2	2	0	26
gSclerosis	gastritis	1	3	2	0	26
gSclerosis	gastritis	1	4	2	0	26
gSclerosis	gastritis	1	0	3	0	26
gSclerosis	gastritis	1	1	3	0	26
gSclerosis	gastritis	1	2	3	0	26
gSclerosis	gastritis	1	3	3	0	26
gSclerosis	gastritis	1	4	3	1	26
gSclerosis	gastritis	2	0	0	0	23
gSclerosis	gastritis	2	1	0	0	23
gSclerosis	gastritis	2	2	0	3	23
gSclerosis	gastritis	2	3	0	8	23
gSclerosis	gastritis	2	4	0	4	23
gSclerosis	gastritis	2	0	1	0	23
gSclerosis	gastritis	2	1	1	0	23
gSclerosis	gastritis	2	2	1	0	23
gSclerosis	gastritis	2	3	1	2	23
gSclerosis	gastritis	2	4	1	2	23
gSclerosis	gastritis	2	0	2	0	23
gSclerosis	gastritis	2	1	2	0	23
gSclerosis	gastritis	2	2	2	0	23
gSclerosis	gastritis	2	3	2	0	23
gSclerosis	gastritis	2	4	2	3	23
gSclerosis	gastritis	2	0	3	0	23
gSclerosis	gastritis	2	1	3	0	23
gSclerosis	gastritis	2	2	3	0	23
gSclerosis	gastritis	2	3	3	0	23
gSclerosis	gastritis	2	4	3	1	23
gSclerosis	gastritis	3	0	0	0	37
gSclerosis	gastritis	3	1	0	2	37
gSclerosis	gastritis	3	2	0	1	37
gSclerosis	gastritis	3	3	0	14	37
gSclerosis	gastritis	3	4	0	6	37
gSclerosis	gastritis	3	0	1	0	37
gSclerosis	gastritis	3	1	1	0	37
gSclerosis	gastritis	3	2	1	1	37
gSclerosis	gastritis	3	3	1	3	37
gSclerosis	gastritis	3	4	1	1	37
gSclerosis	gastritis	3	0	2	0	37
gSclerosis	gastritis	3	1	2	0	37
gSclerosis	gastritis	3	2	2	0	37
gSclerosis	gastritis	3	3	2	1	37
gSclerosis	gastritis	3	4	2	4	37
gSclerosis	gastritis	3	0	3	0	37
gSclerosis	gastritis	3	1	3	0	37
gSclerosis	gastritis	3	2	3	0	37
gSclerosis	gastritis	3	3	3	1	37
gSclerosis	gastritis	3	4	3	3	37
gSclerosis	renalFibCort	0	0	0	29	112
gSclerosis	renalFibCort	0	1	0	12	112
gSclerosis	renalFibCort	0	2	0	39	112
gSclerosis	renalFibCort	0	3	0	21	112
gSclerosis	renalFibCort	0	4	0	4	112
gSclerosis	renalFibCort	0	0	1	0	112
gSclerosis	renalFibCort	0	1	1	0	112
gSclerosis	renalFibCort	0	2	1	0	112
gSclerosis	renalFibCort	0	3	1	1	112
gSclerosis	renalFibCort	0	4	1	5	112
gSclerosis	renalFibCort	0	0	2	0	112
gSclerosis	renalFibCort	0	1	2	0	112
gSclerosis	renalFibCort	0	2	2	0	112
gSclerosis	renalFibCort	0	3	2	0	112
gSclerosis	renalFibCort	0	4	2	0	112
gSclerosis	renalFibCort	0	0	3	0	112
gSclerosis	renalFibCort	0	1	3	0	112
gSclerosis	renalFibCort	0	2	3	0	112
gSclerosis	renalFibCort	0	3	3	1	112
gSclerosis	renalFibCort	0	4	3	0	112
gSclerosis	renalFibCort	1	0	0	0	52
gSclerosis	renalFibCort	1	1	0	0	52
gSclerosis	renalFibCort	1	2	0	4	52
gSclerosis	renalFibCort	1	3	0	24	52
gSclerosis	renalFibCort	1	4	0	8	52
gSclerosis	renalFibCort	1	0	1	0	52
gSclerosis	renalFibCort	1	1	1	0	52
gSclerosis	renalFibCort	1	2	1	0	52
gSclerosis	renalFibCort	1	3	1	7	52
gSclerosis	renalFibCort	1	4	1	1	52
gSclerosis	renalFibCort	1	0	2	0	52
gSclerosis	renalFibCort	1	1	2	0	52
gSclerosis	renalFibCort	1	2	2	0	52
gSclerosis	renalFibCort	1	3	2	2	52
gSclerosis	renalFibCort	1	4	2	3	52
gSclerosis	renalFibCort	1	0	3	0	52
gSclerosis	renalFibCort	1	1	3	0	52
gSclerosis	renalFibCort	1	2	3	0	52
gSclerosis	renalFibCort	1	3	3	0	52
gSclerosis	renalFibCort	1	4	3	3	52
gSclerosis	renalFibCort	2	0	0	0	34
gSclerosis	renalFibCort	2	1	0	0	34
gSclerosis	renalFibCort	2	2	0	1	34
gSclerosis	renalFibCort	2	3	0	11	34
gSclerosis	renalFibCort	2	4	0	9	34
gSclerosis	renalFibCort	2	0	1	0	34
gSclerosis	renalFibCort	2	1	1	0	34
gSclerosis	renalFibCort	2	2	1	1	34
gSclerosis	renalFibCort	2	3	1	2	34
gSclerosis	renalFibCort	2	4	1	3	34
gSclerosis	renalFibCort	2	0	2	0	34
gSclerosis	renalFibCort	2	1	2	0	34
gSclerosis	renalFibCort	2	2	2	0	34
gSclerosis	renalFibCort	2	3	2	1	34
gSclerosis	renalFibCort	2	4	2	4	34
gSclerosis	renalFibCort	2	0	3	0	34
gSclerosis	renalFibCort	2	1	3	0	34
gSclerosis	renalFibCort	2	2	3	0	34
gSclerosis	renalFibCort	2	3	3	0	34
gSclerosis	renalFibCort	2	4	3	2	34
gSclerosis	renalFibCort	3	0	0	0	3
gSclerosis	renalFibCort	3	1	0	0	3
gSclerosis	renalFibCort	3	2	0	0	3
gSclerosis	renalFibCort	3	3	0	0	3
gSclerosis	renalFibCort	3	4	0	3	3
gSclerosis	renalFibCort	3	0	1	0	3
gSclerosis	renalFibCort	3	1	1	0	3
gSclerosis	renalFibCort	3	2	1	0	3
gSclerosis	renalFibCort	3	3	1	0	3
gSclerosis	renalFibCort	3	4	1	0	3
gSclerosis	renalFibCort	3	0	2	0	3
gSclerosis	renalFibCort	3	1	2	0	3
gSclerosis	renalFibCort	3	2	2	0	3
gSclerosis	renalFibCort	3	3	2	0	3
gSclerosis	renalFibCort	3	4	2	0	3
gSclerosis	renalFibCort	3	0	3	0	3
gSclerosis	renalFibCort	3	1	3	0	3
gSclerosis	renalFibCort	3	2	3	0	3
gSclerosis	renalFibCort	3	3	3	0	3
gSclerosis	renalFibCort	3	4	3	0	3
gSclerosis	renalFibMed	0	0	0	29	103
gSclerosis	renalFibMed	0	1	0	12	103
gSclerosis	renalFibMed	0	2	0	32	103
gSclerosis	renalFibMed	0	3	0	22	103
gSclerosis	renalFibMed	0	4	0	4	103
gSclerosis	renalFibMed	0	0	1	0	103
gSclerosis	renalFibMed	0	1	1	0	103
gSclerosis	renalFibMed	0	2	1	0	103
gSclerosis	renalFibMed	0	3	1	1	103
gSclerosis	renalFibMed	0	4	1	2	103
gSclerosis	renalFibMed	0	0	2	0	103
gSclerosis	renalFibMed	0	1	2	0	103
gSclerosis	renalFibMed	0	2	2	0	103
gSclerosis	renalFibMed	0	3	2	0	103
gSclerosis	renalFibMed	0	4	2	1	103
gSclerosis	renalFibMed	0	0	3	0	103
gSclerosis	renalFibMed	0	1	3	0	103
gSclerosis	renalFibMed	0	2	3	0	103
gSclerosis	renalFibMed	0	3	3	0	103
gSclerosis	renalFibMed	0	4	3	0	103
gSclerosis	renalFibMed	1	0	0	0	30
gSclerosis	renalFibMed	1	1	0	0	30
gSclerosis	renalFibMed	1	2	0	7	30
gSclerosis	renalFibMed	1	3	0	11	30
gSclerosis	renalFibMed	1	4	0	2	30
gSclerosis	renalFibMed	1	0	1	0	30
gSclerosis	renalFibMed	1	1	1	0	30
gSclerosis	renalFibMed	1	2	1	0	30
gSclerosis	renalFibMed	1	3	1	3	30
gSclerosis	renalFibMed	1	4	1	2	30
gSclerosis	renalFibMed	1	0	2	0	30
gSclerosis	renalFibMed	1	1	2	0	30
gSclerosis	renalFibMed	1	2	2	0	30
gSclerosis	renalFibMed	1	3	2	2	30
gSclerosis	renalFibMed	1	4	2	3	30
gSclerosis	renalFibMed	1	0	3	0	30
gSclerosis	renalFibMed	1	1	3	0	30
gSclerosis	renalFibMed	1	2	3	0	30
gSclerosis	renalFibMed	1	3	3	0	30
gSclerosis	renalFibMed	1	4	3	0	30
gSclerosis	renalFibMed	2	0	0	0	38
gSclerosis	renalFibMed	2	1	0	0	38
gSclerosis	renalFibMed	2	2	0	4	38
gSclerosis	renalFibMed	2	3	0	12	38
gSclerosis	renalFibMed	2	4	0	11	38
gSclerosis	renalFibMed	2	0	1	0	38
gSclerosis	renalFibMed	2	1	1	0	38
gSclerosis	renalFibMed	2	2	1	0	38
gSclerosis	renalFibMed	2	3	1	2	38
gSclerosis	renalFibMed	2	4	1	5	38
gSclerosis	renalFibMed	2	0	2	0	38
gSclerosis	renalFibMed	2	1	2	0	38
gSclerosis	renalFibMed	2	2	2	0	38
gSclerosis	renalFibMed	2	3	2	1	38
gSclerosis	renalFibMed	2	4	2	0	38
gSclerosis	renalFibMed	2	0	3	0	38
gSclerosis	renalFibMed	2	1	3	0	38
gSclerosis	renalFibMed	2	2	3	0	38
gSclerosis	renalFibMed	2	3	3	1	38
gSclerosis	renalFibMed	2	4	3	2	38
gSclerosis	renalFibMed	3	0	0	0	28
gSclerosis	renalFibMed	3	1	0	0	28
gSclerosis	renalFibMed	3	2	0	1	28
gSclerosis	renalFibMed	3	3	0	10	28
gSclerosis	renalFibMed	3	4	0	8	28
gSclerosis	renalFibMed	3	0	1	0	28
gSclerosis	renalFibMed	3	1	1	0	28
gSclerosis	renalFibMed	3	2	1	1	28
gSclerosis	renalFibMed	3	3	1	2	28
gSclerosis	renalFibMed	3	4	1	0	28
gSclerosis	renalFibMed	3	0	2	0	28
gSclerosis	renalFibMed	3	1	2	0	28
gSclerosis	renalFibMed	3	2	2	0	28
gSclerosis	renalFibMed	3	3	2	0	28
gSclerosis	renalFibMed	3	4	2	3	28
gSclerosis	renalFibMed	3	0	3	0	28
gSclerosis	renalFibMed	3	1	3	0	28
gSclerosis	renalFibMed	3	2	3	0	28
gSclerosis	renalFibMed	3	3	3	0	28
gSclerosis	renalFibMed	3	4	3	3	28
gSclerosis	gastritisG3	0	All	0	53	67
gSclerosis	gastritisG3	0	All	1	9	67
gSclerosis	gastritisG3	0	All	2	4	67
gSclerosis	gastritisG3	0	All	3	1	67
gSclerosis	gastritisG3	1	All	0	33	49
gSclerosis	gastritisG3	1	All	1	9	49
gSclerosis	gastritisG3	1	All	2	5	49
gSclerosis	gastritisG3	1	All	3	2	49
gSclerosis	gastritis	0	All	0	65	77
gSclerosis	gastritis	0	All	1	8	77
gSclerosis	gastritis	0	All	2	4	77
gSclerosis	gastritis	0	All	3	0	77
gSclerosis	gastritis	1	All	0	23	26
gSclerosis	gastritis	1	All	1	2	26
gSclerosis	gastritis	1	All	2	0	26
gSclerosis	gastritis	1	All	3	1	26
gSclerosis	gastritis	2	All	0	15	23
gSclerosis	gastritis	2	All	1	4	23
gSclerosis	gastritis	2	All	2	3	23
gSclerosis	gastritis	2	All	3	1	23
gSclerosis	gastritis	3	All	0	23	37
gSclerosis	gastritis	3	All	1	5	37
gSclerosis	gastritis	3	All	2	5	37
gSclerosis	gastritis	3	All	3	4	37
gSclerosis	renalFibCort	0	All	0	105	112
gSclerosis	renalFibCort	0	All	1	6	112
gSclerosis	renalFibCort	0	All	2	0	112
gSclerosis	renalFibCort	0	All	3	1	112
gSclerosis	renalFibCort	1	All	0	36	52
gSclerosis	renalFibCort	1	All	1	8	52
gSclerosis	renalFibCort	1	All	2	5	52
gSclerosis	renalFibCort	1	All	3	3	52
gSclerosis	renalFibCort	2	All	0	21	34
gSclerosis	renalFibCort	2	All	1	6	34
gSclerosis	renalFibCort	2	All	2	5	34
gSclerosis	renalFibCort	2	All	3	2	34
gSclerosis	renalFibCort	3	All	0	3	3
gSclerosis	renalFibCort	3	All	1	0	3
gSclerosis	renalFibCort	3	All	2	0	3
gSclerosis	renalFibCort	3	All	3	0	3
gSclerosis	renalFibMed	0	All	0	99	103
gSclerosis	renalFibMed	0	All	1	3	103
gSclerosis	renalFibMed	0	All	2	1	103
gSclerosis	renalFibMed	0	All	3	0	103
gSclerosis	renalFibMed	1	All	0	20	30
gSclerosis	renalFibMed	1	All	1	5	30
gSclerosis	renalFibMed	1	All	2	5	30
gSclerosis	renalFibMed	1	All	3	0	30
gSclerosis	renalFibMed	2	All	0	27	38
gSclerosis	renalFibMed	2	All	1	7	38
gSclerosis	renalFibMed	2	All	2	1	38
gSclerosis	renalFibMed	2	All	3	3	38
gSclerosis	renalFibMed	3	All	0	19	28
gSclerosis	renalFibMed	3	All	1	3	28
gSclerosis	renalFibMed	3	All	2	3	28
gSclerosis	renalFibMed	3	All	3	3	28
renalInfarcts	gastritisG3	0	0	0	7	63
renalInfarcts	gastritisG3	0	1	0	4	63
renalInfarcts	gastritisG3	0	2	0	16	63
renalInfarcts	gastritisG3	0	3	0	14	63
renalInfarcts	gastritisG3	0	4	0	4	63
renalInfarcts	gastritisG3	0	0	1	0	63
renalInfarcts	gastritisG3	0	1	1	0	63
renalInfarcts	gastritisG3	0	2	1	2	63
renalInfarcts	gastritisG3	0	3	1	12	63
renalInfarcts	gastritisG3	0	4	1	4	63
renalInfarcts	gastritisG3	1	0	0	0	66
renalInfarcts	gastritisG3	1	1	0	2	66
renalInfarcts	gastritisG3	1	2	0	0	66
renalInfarcts	gastritisG3	1	3	0	10	66
renalInfarcts	gastritisG3	1	4	0	8	66
renalInfarcts	gastritisG3	1	0	1	0	66
renalInfarcts	gastritisG3	1	1	1	0	66
renalInfarcts	gastritisG3	1	2	1	0	66
renalInfarcts	gastritisG3	1	3	1	14	66
renalInfarcts	gastritisG3	1	4	1	32	66
renalInfarcts	gastritis	0	0	0	20	80
renalInfarcts	gastritis	0	1	0	7	80
renalInfarcts	gastritis	0	2	0	24	80
renalInfarcts	gastritis	0	3	0	11	80
renalInfarcts	gastritis	0	4	0	3	80
renalInfarcts	gastritis	0	0	1	0	80
renalInfarcts	gastritis	0	1	1	0	80
renalInfarcts	gastritis	0	2	1	1	80
renalInfarcts	gastritis	0	3	1	8	80
renalInfarcts	gastritis	0	4	1	6	80
renalInfarcts	gastritis	1	0	0	0	31
renalInfarcts	gastritis	1	1	0	0	31
renalInfarcts	gastritis	1	2	0	7	31
renalInfarcts	gastritis	1	3	0	7	31
renalInfarcts	gastritis	1	4	0	1	31
renalInfarcts	gastritis	1	0	1	0	31
renalInfarcts	gastritis	1	1	1	0	31
renalInfarcts	gastritis	1	2	1	0	31
renalInfarcts	gastritis	1	3	1	8	31
renalInfarcts	gastritis	1	4	1	8	31
renalInfarcts	gastritis	2	0	0	0	30
renalInfarcts	gastritis	2	1	0	0	30
renalInfarcts	gastritis	2	2	0	3	30
renalInfarcts	gastritis	2	3	0	5	30
renalInfarcts	gastritis	2	4	0	5	30
renalInfarcts	gastritis	2	0	1	0	30
renalInfarcts	gastritis	2	1	1	0	30
renalInfarcts	gastritis	2	2	1	0	30
renalInfarcts	gastritis	2	3	1	9	30
renalInfarcts	gastritis	2	4	1	8	30
renalInfarcts	gastritis	3	0	0	0	37
renalInfarcts	gastritis	3	1	0	2	37
renalInfarcts	gastritis	3	2	0	1	37
renalInfarcts	gastritis	3	3	0	6	37
renalInfarcts	gastritis	3	4	0	4	37
renalInfarcts	gastritis	3	0	1	0	37
renalInfarcts	gastritis	3	1	1	0	37
renalInfarcts	gastritis	3	2	1	0	37
renalInfarcts	gastritis	3	3	1	11	37
renalInfarcts	gastritis	3	4	1	13	37
renalInfarcts	renalFibCort	0	0	0	29	113
renalInfarcts	renalFibCort	0	1	0	12	113
renalInfarcts	renalFibCort	0	2	0	39	113
renalInfarcts	renalFibCort	0	3	0	22	113
renalInfarcts	renalFibCort	0	4	0	6	113
renalInfarcts	renalFibCort	0	0	1	0	113
renalInfarcts	renalFibCort	0	1	1	0	113
renalInfarcts	renalFibCort	0	2	1	0	113
renalInfarcts	renalFibCort	0	3	1	1	113
renalInfarcts	renalFibCort	0	4	1	4	113
renalInfarcts	renalFibCort	1	0	0	0	57
renalInfarcts	renalFibCort	1	1	0	0	57
renalInfarcts	renalFibCort	1	2	0	4	57
renalInfarcts	renalFibCort	1	3	0	12	57
renalInfarcts	renalFibCort	1	4	0	7	57
renalInfarcts	renalFibCort	1	0	1	0	57
renalInfarcts	renalFibCort	1	1	1	0	57
renalInfarcts	renalFibCort	1	2	1	0	57
renalInfarcts	renalFibCort	1	3	1	22	57
renalInfarcts	renalFibCort	1	4	1	12	57
renalInfarcts	renalFibCort	2	0	0	0	44
renalInfarcts	renalFibCort	2	1	0	0	44
renalInfarcts	renalFibCort	2	2	0	0	44
renalInfarcts	renalFibCort	2	3	0	1	44
renalInfarcts	renalFibCort	2	4	0	2	44
renalInfarcts	renalFibCort	2	0	1	0	44
renalInfarcts	renalFibCort	2	1	1	0	44
renalInfarcts	renalFibCort	2	2	1	2	44
renalInfarcts	renalFibCort	2	3	1	17	44
renalInfarcts	renalFibCort	2	4	1	22	44
renalInfarcts	renalFibCort	3	0	0	0	8
renalInfarcts	renalFibCort	3	1	0	0	8
renalInfarcts	renalFibCort	3	2	0	0	8
renalInfarcts	renalFibCort	3	3	0	0	8
renalInfarcts	renalFibCort	3	4	0	0	8
renalInfarcts	renalFibCort	3	0	1	0	8
renalInfarcts	renalFibCort	3	1	1	0	8
renalInfarcts	renalFibCort	3	2	1	0	8
renalInfarcts	renalFibCort	3	3	1	2	8
renalInfarcts	renalFibCort	3	4	1	6	8
renalInfarcts	renalFibMed	0	0	0	29	103
renalInfarcts	renalFibMed	0	1	0	12	103
renalInfarcts	renalFibMed	0	2	0	32	103
renalInfarcts	renalFibMed	0	3	0	22	103
renalInfarcts	renalFibMed	0	4	0	6	103
renalInfarcts	renalFibMed	0	0	1	0	103
renalInfarcts	renalFibMed	0	1	1	0	103
renalInfarcts	renalFibMed	0	2	1	0	103
renalInfarcts	renalFibMed	0	3	1	1	103
renalInfarcts	renalFibMed	0	4	1	1	103
renalInfarcts	renalFibMed	1	0	0	0	34
renalInfarcts	renalFibMed	1	1	0	0	34
renalInfarcts	renalFibMed	1	2	0	7	34
renalInfarcts	renalFibMed	1	3	0	11	34
renalInfarcts	renalFibMed	1	4	0	3	34
renalInfarcts	renalFibMed	1	0	1	0	34
renalInfarcts	renalFibMed	1	1	1	0	34
renalInfarcts	renalFibMed	1	2	1	0	34
renalInfarcts	renalFibMed	1	3	1	5	34
renalInfarcts	renalFibMed	1	4	1	8	34
renalInfarcts	renalFibMed	2	0	0	0	48
renalInfarcts	renalFibMed	2	1	0	0	48
renalInfarcts	renalFibMed	2	2	0	4	48
renalInfarcts	renalFibMed	2	3	0	3	48
renalInfarcts	renalFibMed	2	4	0	3	48
renalInfarcts	renalFibMed	2	0	1	0	48
renalInfarcts	renalFibMed	2	1	1	0	48
renalInfarcts	renalFibMed	2	2	1	0	48
renalInfarcts	renalFibMed	2	3	1	16	48
renalInfarcts	renalFibMed	2	4	1	22	48
renalInfarcts	renalFibMed	3	0	0	0	36
renalInfarcts	renalFibMed	3	1	0	0	36
renalInfarcts	renalFibMed	3	2	0	0	36
renalInfarcts	renalFibMed	3	3	0	0	36
renalInfarcts	renalFibMed	3	4	0	3	36
renalInfarcts	renalFibMed	3	0	1	0	36
renalInfarcts	renalFibMed	3	1	1	0	36
renalInfarcts	renalFibMed	3	2	1	2	36
renalInfarcts	renalFibMed	3	3	1	17	36
renalInfarcts	renalFibMed	3	4	1	14	36
renalInfarcts	gastritisG3	0	All	0	45	63
renalInfarcts	gastritisG3	0	All	1	18	63
renalInfarcts	gastritisG3	1	All	0	20	66
renalInfarcts	gastritisG3	1	All	1	46	66
renalInfarcts	gastritis	0	All	0	65	80
renalInfarcts	gastritis	0	All	1	15	80
renalInfarcts	gastritis	1	All	0	15	31
renalInfarcts	gastritis	1	All	1	16	31
renalInfarcts	gastritis	2	All	0	13	30
renalInfarcts	gastritis	2	All	1	17	30
renalInfarcts	gastritis	3	All	0	13	37
renalInfarcts	gastritis	3	All	1	24	37
renalInfarcts	renalFibCort	0	All	0	108	113
renalInfarcts	renalFibCort	0	All	1	5	113
renalInfarcts	renalFibCort	1	All	0	23	57
renalInfarcts	renalFibCort	1	All	1	34	57
renalInfarcts	renalFibCort	2	All	0	3	44
renalInfarcts	renalFibCort	2	All	1	41	44
renalInfarcts	renalFibCort	3	All	0	0	8
renalInfarcts	renalFibCort	3	All	1	8	8
renalInfarcts	renalFibMed	0	All	0	101	103
renalInfarcts	renalFibMed	0	All	1	2	103
renalInfarcts	renalFibMed	1	All	0	21	34
renalInfarcts	renalFibMed	1	All	1	13	34
renalInfarcts	renalFibMed	2	All	0	10	48
renalInfarcts	renalFibMed	2	All	1	38	48
renalInfarcts	renalFibMed	3	All	0	3	36
renalInfarcts	renalFibMed	3	All	1	33	36
palErosion	gastritisG3	0	0	0	5	25
palErosion	gastritisG3	0	1	0	3	25
palErosion	gastritisG3	0	2	0	4	25
palErosion	gastritisG3	0	3	0	10	25
palErosion	gastritisG3	0	4	0	2	25
palErosion	gastritisG3	0	0	1	0	25
palErosion	gastritisG3	0	1	1	0	25
palErosion	gastritisG3	0	2	1	0	25
palErosion	gastritisG3	0	3	1	1	25
palErosion	gastritisG3	0	4	1	0	25
palErosion	gastritisG3	1	0	0	0	62
palErosion	gastritisG3	1	1	0	2	62
palErosion	gastritisG3	1	2	0	0	62
palErosion	gastritisG3	1	3	0	16	62
palErosion	gastritisG3	1	4	0	33	62
palErosion	gastritisG3	1	0	1	0	62
palErosion	gastritisG3	1	1	1	0	62
palErosion	gastritisG3	1	2	1	0	62
palErosion	gastritisG3	1	3	1	4	62
palErosion	gastritisG3	1	4	1	7	62
palErosion	gastritis	0	0	0	16	61
palErosion	gastritis	0	1	0	5	61
palErosion	gastritis	0	2	0	16	61
palErosion	gastritis	0	3	0	16	61
palErosion	gastritis	0	4	0	4	61
palErosion	gastritis	0	0	1	0	61
palErosion	gastritis	0	1	1	0	61
palErosion	gastritis	0	2	1	1	61
palErosion	gastritis	0	3	1	0	61
palErosion	gastritis	0	4	1	3	61
palErosion	gastritis	1	0	0	0	26
palErosion	gastritis	1	1	0	0	26
palErosion	gastritis	1	2	0	3	26
palErosion	gastritis	1	3	0	11	26
palErosion	gastritis	1	4	0	7	26
palErosion	gastritis	1	0	1	0	26
palErosion	gastritis	1	1	1	0	26
palErosion	gastritis	1	2	1	0	26
palErosion	gastritis	1	3	1	3	26
palErosion	gastritis	1	4	1	2	26
palErosion	gastritis	2	0	0	0	26
palErosion	gastritis	2	1	0	0	26
palErosion	gastritis	2	2	0	2	26
palErosion	gastritis	2	3	0	6	26
palErosion	gastritis	2	4	0	11	26
palErosion	gastritis	2	0	1	0	26
palErosion	gastritis	2	1	1	0	26
palErosion	gastritis	2	2	1	0	26
palErosion	gastritis	2	3	1	6	26
palErosion	gastritis	2	4	1	1	26
palErosion	gastritis	3	0	0	0	25
palErosion	gastritis	3	1	0	2	25
palErosion	gastritis	3	2	0	0	25
palErosion	gastritis	3	3	0	8	25
palErosion	gastritis	3	4	0	11	25
palErosion	gastritis	3	0	1	0	25
palErosion	gastritis	3	1	1	0	25
palErosion	gastritis	3	2	1	0	25
palErosion	gastritis	3	3	1	1	25
palErosion	gastritis	3	4	1	3	25
palErosion	renalFibCort	0	0	0	23	66
palErosion	renalFibCort	0	1	0	10	66
palErosion	renalFibCort	0	2	0	17	66
palErosion	renalFibCort	0	3	0	6	66
palErosion	renalFibCort	0	4	0	6	66
palErosion	renalFibCort	0	0	1	0	66
palErosion	renalFibCort	0	1	1	0	66
palErosion	renalFibCort	0	2	1	1	66
palErosion	renalFibCort	0	3	1	3	66
palErosion	renalFibCort	0	4	1	0	66
palErosion	renalFibCort	1	0	0	0	39
palErosion	renalFibCort	1	1	0	0	39
palErosion	renalFibCort	1	2	0	4	39
palErosion	renalFibCort	1	3	0	15	39
palErosion	renalFibCort	1	4	0	14	39
palErosion	renalFibCort	1	0	1	0	39
palErosion	renalFibCort	1	1	1	0	39
palErosion	renalFibCort	1	2	1	0	39
palErosion	renalFibCort	1	3	1	4	39
palErosion	renalFibCort	1	4	1	2	39
palErosion	renalFibCort	2	0	0	0	44
palErosion	renalFibCort	2	1	0	0	44
palErosion	renalFibCort	2	2	0	1	44
palErosion	renalFibCort	2	3	0	16	44
palErosion	renalFibCort	2	4	0	20	44
palErosion	renalFibCort	2	0	1	0	44
palErosion	renalFibCort	2	1	1	0	44
palErosion	renalFibCort	2	2	1	0	44
palErosion	renalFibCort	2	3	1	3	44
palErosion	renalFibCort	2	4	1	4	44
palErosion	renalFibCort	3	0	0	0	8
palErosion	renalFibCort	3	1	0	0	8
palErosion	renalFibCort	3	2	0	0	8
palErosion	renalFibCort	3	3	0	1	8
palErosion	renalFibCort	3	4	0	4	8
palErosion	renalFibCort	3	0	1	0	8
palErosion	renalFibCort	3	1	1	0	8
palErosion	renalFibCort	3	2	1	0	8
palErosion	renalFibCort	3	3	1	1	8
palErosion	renalFibCort	3	4	1	2	8
palErosion	renalFibMed	0	0	0	23	54
palErosion	renalFibMed	0	1	0	10	54
palErosion	renalFibMed	0	2	0	10	54
palErosion	renalFibMed	0	3	0	5	54
palErosion	renalFibMed	0	4	0	3	54
palErosion	renalFibMed	0	0	1	0	54
palErosion	renalFibMed	0	1	1	0	54
palErosion	renalFibMed	0	2	1	1	54
palErosion	renalFibMed	0	3	1	2	54
palErosion	renalFibMed	0	4	1	0	54
palErosion	renalFibMed	1	0	0	0	30
palErosion	renalFibMed	1	1	0	0	30
palErosion	renalFibMed	1	2	0	7	30
palErosion	renalFibMed	1	3	0	10	30
palErosion	renalFibMed	1	4	0	9	30
palErosion	renalFibMed	1	0	1	0	30
palErosion	renalFibMed	1	1	1	0	30
palErosion	renalFibMed	1	2	1	0	30
palErosion	renalFibMed	1	3	1	2	30
palErosion	renalFibMed	1	4	1	2	30
palErosion	renalFibMed	2	0	0	0	44
palErosion	renalFibMed	2	1	0	0	44
palErosion	renalFibMed	2	2	0	4	44
palErosion	renalFibMed	2	3	0	13	44
palErosion	renalFibMed	2	4	0	20	44
palErosion	renalFibMed	2	0	1	0	44
palErosion	renalFibMed	2	1	1	0	44
palErosion	renalFibMed	2	2	1	0	44
palErosion	renalFibMed	2	3	1	3	44
palErosion	renalFibMed	2	4	1	4	44
palErosion	renalFibMed	3	0	0	0	27
palErosion	renalFibMed	3	1	0	0	27
palErosion	renalFibMed	3	2	0	1	27
palErosion	renalFibMed	3	3	0	7	27
palErosion	renalFibMed	3	4	0	12	27
palErosion	renalFibMed	3	0	1	0	27
palErosion	renalFibMed	3	1	1	0	27
palErosion	renalFibMed	3	2	1	0	27
palErosion	renalFibMed	3	3	1	4	27
palErosion	renalFibMed	3	4	1	3	27
palErosion	gastritisG3	0	All	0	24	25
palErosion	gastritisG3	0	All	1	1	25
palErosion	gastritisG3	1	All	0	51	62
palErosion	gastritisG3	1	All	1	11	62
palErosion	gastritis	0	All	0	57	61
palErosion	gastritis	0	All	1	4	61
palErosion	gastritis	1	All	0	21	26
palErosion	gastritis	1	All	1	5	26
palErosion	gastritis	2	All	0	19	26
palErosion	gastritis	2	All	1	7	26
palErosion	gastritis	3	All	0	21	25
palErosion	gastritis	3	All	1	4	25
palErosion	renalFibCort	0	All	0	62	66
palErosion	renalFibCort	0	All	1	4	66
palErosion	renalFibCort	1	All	0	33	39
palErosion	renalFibCort	1	All	1	6	39
palErosion	renalFibCort	2	All	0	37	44
palErosion	renalFibCort	2	All	1	7	44
palErosion	renalFibCort	3	All	0	5	8
palErosion	renalFibCort	3	All	1	3	8
palErosion	renalFibMed	0	All	0	51	54
palErosion	renalFibMed	0	All	1	3	54
palErosion	renalFibMed	1	All	0	26	30
palErosion	renalFibMed	1	All	1	4	30
palErosion	renalFibMed	2	All	0	37	44
palErosion	renalFibMed	2	All	1	7	44
palErosion	renalFibMed	3	All	0	20	27
palErosion	renalFibMed	3	All	1	7	27
enterocolitis	gastritisG3	0	0	0	3	48
enterocolitis	gastritisG3	0	1	0	2	48
enterocolitis	gastritisG3	0	2	0	9	48
enterocolitis	gastritisG3	0	3	0	12	48
enterocolitis	gastritisG3	0	4	0	2	48
enterocolitis	gastritisG3	0	0	1	1	48
enterocolitis	gastritisG3	0	1	1	1	48
enterocolitis	gastritisG3	0	2	1	5	48
enterocolitis	gastritisG3	0	3	1	9	48
enterocolitis	gastritisG3	0	4	1	4	48
enterocolitis	gastritisG3	1	0	0	0	51
enterocolitis	gastritisG3	1	1	0	2	51
enterocolitis	gastritisG3	1	2	0	0	51
enterocolitis	gastritisG3	1	3	0	11	51
enterocolitis	gastritisG3	1	4	0	10	51
enterocolitis	gastritisG3	1	0	1	0	51
enterocolitis	gastritisG3	1	1	1	0	51
enterocolitis	gastritisG3	1	2	1	0	51
enterocolitis	gastritisG3	1	3	1	7	51
enterocolitis	gastritisG3	1	4	1	21	51
enterocolitis	gastritis	0	0	0	15	74
enterocolitis	gastritis	0	1	0	3	74
enterocolitis	gastritis	0	2	0	14	74
enterocolitis	gastritis	0	3	0	16	74
enterocolitis	gastritis	0	4	0	6	74
enterocolitis	gastritis	0	0	1	3	74
enterocolitis	gastritis	0	1	1	3	74
enterocolitis	gastritis	0	2	1	9	74
enterocolitis	gastritis	0	3	1	2	74
enterocolitis	gastritis	0	4	1	3	74
enterocolitis	gastritis	1	0	0	0	28
enterocolitis	gastritis	1	1	0	0	28
enterocolitis	gastritis	1	2	0	4	28
enterocolitis	gastritis	1	3	0	7	28
enterocolitis	gastritis	1	4	0	5	28
enterocolitis	gastritis	1	0	1	0	28
enterocolitis	gastritis	1	1	1	0	28
enterocolitis	gastritis	1	2	1	1	28
enterocolitis	gastritis	1	3	1	7	28
enterocolitis	gastritis	1	4	1	4	28
enterocolitis	gastritis	2	0	0	0	27
enterocolitis	gastritis	2	1	0	0	27
enterocolitis	gastritis	2	2	0	2	27
enterocolitis	gastritis	2	3	0	6	27
enterocolitis	gastritis	2	4	0	5	27
enterocolitis	gastritis	2	0	1	0	27
enterocolitis	gastritis	2	1	1	0	27
enterocolitis	gastritis	2	2	1	1	27
enterocolitis	gastritis	2	3	1	6	27
enterocolitis	gastritis	2	4	1	7	27
enterocolitis	gastritis	3	0	0	0	34
enterocolitis	gastritis	3	1	0	2	34
enterocolitis	gastritis	3	2	0	0	34
enterocolitis	gastritis	3	3	0	5	34
enterocolitis	gastritis	3	4	0	2	34
enterocolitis	gastritis	3	0	1	0	34
enterocolitis	gastritis	3	1	1	0	34
enterocolitis	gastritis	3	2	1	2	34
enterocolitis	gastritis	3	3	1	10	34
enterocolitis	gastritis	3	4	1	13	34
enterocolitis	renalFibCort	0	0	0	17	82
enterocolitis	renalFibCort	0	1	0	7	82
enterocolitis	renalFibCort	0	2	0	19	82
enterocolitis	renalFibCort	0	3	0	9	82
enterocolitis	renalFibCort	0	4	0	3	82
enterocolitis	renalFibCort	0	0	1	4	82
enterocolitis	renalFibCort	0	1	1	3	82
enterocolitis	renalFibCort	0	2	1	13	82
enterocolitis	renalFibCort	0	3	1	2	82
enterocolitis	renalFibCort	0	4	1	5	82
enterocolitis	renalFibCort	1	0	0	0	46
enterocolitis	renalFibCort	1	1	0	0	46
enterocolitis	renalFibCort	1	2	0	2	46
enterocolitis	renalFibCort	1	3	0	15	46
enterocolitis	renalFibCort	1	4	0	7	46
enterocolitis	renalFibCort	1	0	1	0	46
enterocolitis	renalFibCort	1	1	1	0	46
enterocolitis	renalFibCort	1	2	1	2	46
enterocolitis	renalFibCort	1	3	1	11	46
enterocolitis	renalFibCort	1	4	1	9	46
enterocolitis	renalFibCort	2	0	0	0	37
enterocolitis	renalFibCort	2	1	0	0	37
enterocolitis	renalFibCort	2	2	0	1	37
enterocolitis	renalFibCort	2	3	0	7	37
enterocolitis	renalFibCort	2	4	0	5	37
enterocolitis	renalFibCort	2	0	1	0	37
enterocolitis	renalFibCort	2	1	1	0	37
enterocolitis	renalFibCort	2	2	1	1	37
enterocolitis	renalFibCort	2	3	1	10	37
enterocolitis	renalFibCort	2	4	1	13	37
enterocolitis	renalFibCort	3	0	0	0	6
enterocolitis	renalFibCort	3	1	0	0	6
enterocolitis	renalFibCort	3	2	0	0	6
enterocolitis	renalFibCort	3	3	0	0	6
enterocolitis	renalFibCort	3	4	0	4	6
enterocolitis	renalFibCort	3	0	1	0	6
enterocolitis	renalFibCort	3	1	1	0	6
enterocolitis	renalFibCort	3	2	1	0	6
enterocolitis	renalFibCort	3	3	1	1	6
enterocolitis	renalFibCort	3	4	1	1	6
enterocolitis	renalFibMed	0	0	0	17	73
enterocolitis	renalFibMed	0	1	0	7	73
enterocolitis	renalFibMed	0	2	0	15	73
enterocolitis	renalFibMed	0	3	0	9	73
enterocolitis	renalFibMed	0	4	0	3	73
enterocolitis	renalFibMed	0	0	1	4	73
enterocolitis	renalFibMed	0	1	1	3	73
enterocolitis	renalFibMed	0	2	1	10	73
enterocolitis	renalFibMed	0	3	1	3	73
enterocolitis	renalFibMed	0	4	1	2	73
enterocolitis	renalFibMed	1	0	0	0	28
enterocolitis	renalFibMed	1	1	0	0	28
enterocolitis	renalFibMed	1	2	0	3	28
enterocolitis	renalFibMed	1	3	0	8	28
enterocolitis	renalFibMed	1	4	0	3	28
enterocolitis	renalFibMed	1	0	1	0	28
enterocolitis	renalFibMed	1	1	1	0	28
enterocolitis	renalFibMed	1	2	1	4	28
enterocolitis	renalFibMed	1	3	1	3	28
enterocolitis	renalFibMed	1	4	1	7	28
enterocolitis	renalFibMed	2	0	0	0	38
enterocolitis	renalFibMed	2	1	0	0	38
enterocolitis	renalFibMed	2	2	0	3	38
enterocolitis	renalFibMed	2	3	0	9	38
enterocolitis	renalFibMed	2	4	0	8	38
enterocolitis	renalFibMed	2	0	1	0	38
enterocolitis	renalFibMed	2	1	1	0	38
enterocolitis	renalFibMed	2	2	1	1	38
enterocolitis	renalFibMed	2	3	1	7	38
enterocolitis	renalFibMed	2	4	1	10	38
enterocolitis	renalFibMed	3	0	0	0	30
enterocolitis	renalFibMed	3	1	0	0	30
enterocolitis	renalFibMed	3	2	0	1	30
enterocolitis	renalFibMed	3	3	0	3	30
enterocolitis	renalFibMed	3	4	0	5	30
enterocolitis	renalFibMed	3	0	1	0	30
enterocolitis	renalFibMed	3	1	1	0	30
enterocolitis	renalFibMed	3	2	1	1	30
enterocolitis	renalFibMed	3	3	1	10	30
enterocolitis	renalFibMed	3	4	1	10	30
enterocolitis	gastritisG3	0	All	0	28	48
enterocolitis	gastritisG3	0	All	1	20	48
enterocolitis	gastritisG3	1	All	0	23	51
enterocolitis	gastritisG3	1	All	1	28	51
enterocolitis	gastritis	0	All	0	54	74
enterocolitis	gastritis	0	All	1	20	74
enterocolitis	gastritis	1	All	0	16	28
enterocolitis	gastritis	1	All	1	12	28
enterocolitis	gastritis	2	All	0	13	27
enterocolitis	gastritis	2	All	1	14	27
enterocolitis	gastritis	3	All	0	9	34
enterocolitis	gastritis	3	All	1	25	34
enterocolitis	renalFibCort	0	All	0	55	82
enterocolitis	renalFibCort	0	All	1	27	82
enterocolitis	renalFibCort	1	All	0	24	46
enterocolitis	renalFibCort	1	All	1	22	46
enterocolitis	renalFibCort	2	All	0	13	37
enterocolitis	renalFibCort	2	All	1	24	37
enterocolitis	renalFibCort	3	All	0	4	6
enterocolitis	renalFibCort	3	All	1	2	6
enterocolitis	renalFibMed	0	All	0	51	73
enterocolitis	renalFibMed	0	All	1	22	73
enterocolitis	renalFibMed	1	All	0	14	28
enterocolitis	renalFibMed	1	All	1	14	28
enterocolitis	renalFibMed	2	All	0	20	38
enterocolitis	renalFibMed	2	All	1	18	38
enterocolitis	renalFibMed	3	All	0	9	30
enterocolitis	renalFibMed	3	All	1	21	30
CRDdeath	gastritisG3	0	0	0	7	69
CRDdeath	gastritisG3	0	1	0	4	69
CRDdeath	gastritisG3	0	2	0	15	69
CRDdeath	gastritisG3	0	3	0	13	69
CRDdeath	gastritisG3	0	4	0	1	69
CRDdeath	gastritisG3	0	0	1	0	69
CRDdeath	gastritisG3	0	1	1	0	69
CRDdeath	gastritisG3	0	2	1	4	69
CRDdeath	gastritisG3	0	3	1	17	69
CRDdeath	gastritisG3	0	4	1	8	69
CRDdeath	gastritisG3	1	0	0	0	67
CRDdeath	gastritisG3	1	1	0	2	67
CRDdeath	gastritisG3	1	2	0	0	67
CRDdeath	gastritisG3	1	3	0	5	67
CRDdeath	gastritisG3	1	4	0	2	67
CRDdeath	gastritisG3	1	0	1	0	67
CRDdeath	gastritisG3	1	1	1	0	67
CRDdeath	gastritisG3	1	2	1	0	67
CRDdeath	gastritisG3	1	3	1	20	67
CRDdeath	gastritisG3	1	4	1	38	67
CRDdeath	gastritis	0	0	0	20	81
CRDdeath	gastritis	0	1	0	7	81
CRDdeath	gastritis	0	2	0	23	81
CRDdeath	gastritis	0	3	0	7	81
CRDdeath	gastritis	0	4	0	1	81
CRDdeath	gastritis	0	0	1	0	81
CRDdeath	gastritis	0	1	1	0	81
CRDdeath	gastritis	0	2	1	2	81
CRDdeath	gastritis	0	3	1	13	81
CRDdeath	gastritis	0	4	1	8	81
CRDdeath	gastritis	1	0	0	0	32
CRDdeath	gastritis	1	1	0	0	32
CRDdeath	gastritis	1	2	0	7	32
CRDdeath	gastritis	1	3	0	6	32
CRDdeath	gastritis	1	4	0	0	32
CRDdeath	gastritis	1	0	1	0	32
CRDdeath	gastritis	1	1	1	0	32
CRDdeath	gastritis	1	2	1	0	32
CRDdeath	gastritis	1	3	1	10	32
CRDdeath	gastritis	1	4	1	9	32
CRDdeath	gastritis	2	0	0	0	30
CRDdeath	gastritis	2	1	0	0	30
CRDdeath	gastritis	2	2	0	3	30
CRDdeath	gastritis	2	3	0	3	30
CRDdeath	gastritis	2	4	0	1	30
CRDdeath	gastritis	2	0	1	0	30
CRDdeath	gastritis	2	1	1	0	30
CRDdeath	gastritis	2	2	1	0	30
CRDdeath	gastritis	2	3	1	11	30
CRDdeath	gastritis	2	4	1	12	30
CRDdeath	gastritis	3	0	0	0	40
CRDdeath	gastritis	3	1	0	2	40
CRDdeath	gastritis	3	2	0	1	40
CRDdeath	gastritis	3	3	0	4	40
CRDdeath	gastritis	3	4	0	0	40
CRDdeath	gastritis	3	0	1	0	40
CRDdeath	gastritis	3	1	1	0	40
CRDdeath	gastritis	3	2	1	1	40
CRDdeath	gastritis	3	3	1	15	40
CRDdeath	gastritis	3	4	1	17	40
CRDdeath	amyloid	0	0	0	29	132
CRDdeath	amyloid	0	1	0	12	132
CRDdeath	amyloid	0	2	0	43	132
CRDdeath	amyloid	0	3	0	25	132
CRDdeath	amyloid	0	4	0	2	132
CRDdeath	amyloid	0	0	1	0	132
CRDdeath	amyloid	0	1	1	0	132
CRDdeath	amyloid	0	2	1	3	132
CRDdeath	amyloid	0	3	1	13	132
CRDdeath	amyloid	0	4	1	5	132
CRDdeath	amyloid	1	0	0	0	23
CRDdeath	amyloid	1	1	0	0	23
CRDdeath	amyloid	1	2	0	0	23
CRDdeath	amyloid	1	3	0	3	23
CRDdeath	amyloid	1	4	0	0	23
CRDdeath	amyloid	1	0	1	0	23
CRDdeath	amyloid	1	1	1	0	23
CRDdeath	amyloid	1	2	1	0	23
CRDdeath	amyloid	1	3	1	12	23
CRDdeath	amyloid	1	4	1	8	23
CRDdeath	amyloid	2	0	0	0	33
CRDdeath	amyloid	2	1	0	0	33
CRDdeath	amyloid	2	2	0	0	33
CRDdeath	amyloid	2	3	0	1	33
CRDdeath	amyloid	2	4	0	0	33
CRDdeath	amyloid	2	0	1	0	33
CRDdeath	amyloid	2	1	1	0	33
CRDdeath	amyloid	2	2	1	1	33
CRDdeath	amyloid	2	3	1	12	33
CRDdeath	amyloid	2	4	1	19	33
CRDdeath	amyloid	3	0	0	0	47
CRDdeath	amyloid	3	1	0	0	47
CRDdeath	amyloid	3	2	0	0	47
CRDdeath	amyloid	3	3	0	0	47
CRDdeath	amyloid	3	4	0	1	47
CRDdeath	amyloid	3	0	1	0	47
CRDdeath	amyloid	3	1	1	0	47
CRDdeath	amyloid	3	2	1	0	47
CRDdeath	amyloid	3	3	1	21	47
CRDdeath	amyloid	3	4	1	25	47
CRDdeath	gSclerosis	0	0	0	29	173
CRDdeath	gSclerosis	0	1	0	12	173
CRDdeath	gSclerosis	0	2	0	43	173
CRDdeath	gSclerosis	0	3	0	27	173
CRDdeath	gSclerosis	0	4	0	3	173
CRDdeath	gSclerosis	0	0	1	0	173
CRDdeath	gSclerosis	0	1	1	0	173
CRDdeath	gSclerosis	0	2	1	2	173
CRDdeath	gSclerosis	0	3	1	34	173
CRDdeath	gSclerosis	0	4	1	23	173
CRDdeath	gSclerosis	1	0	0	0	23
CRDdeath	gSclerosis	1	1	0	0	23
CRDdeath	gSclerosis	1	2	0	0	23
CRDdeath	gSclerosis	1	3	0	2	23
CRDdeath	gSclerosis	1	4	0	0	23
CRDdeath	gSclerosis	1	0	1	0	23
CRDdeath	gSclerosis	1	1	1	0	23
CRDdeath	gSclerosis	1	2	1	2	23
CRDdeath	gSclerosis	1	3	1	10	23
CRDdeath	gSclerosis	1	4	1	9	23
CRDdeath	gSclerosis	2	0	0	0	12
CRDdeath	gSclerosis	2	1	0	0	12
CRDdeath	gSclerosis	2	2	0	0	12
CRDdeath	gSclerosis	2	3	0	0	12
CRDdeath	gSclerosis	2	4	0	0	12
CRDdeath	gSclerosis	2	0	1	0	12
CRDdeath	gSclerosis	2	1	1	0	12
CRDdeath	gSclerosis	2	2	1	0	12
CRDdeath	gSclerosis	2	3	1	5	12
CRDdeath	gSclerosis	2	4	1	7	12
CRDdeath	gSclerosis	3	0	0	0	6
CRDdeath	gSclerosis	3	1	0	0	6
CRDdeath	gSclerosis	3	2	0	0	6
CRDdeath	gSclerosis	3	3	0	0	6
CRDdeath	gSclerosis	3	4	0	0	6
CRDdeath	gSclerosis	3	0	1	0	6
CRDdeath	gSclerosis	3	1	1	0	6
CRDdeath	gSclerosis	3	2	1	0	6
CRDdeath	gSclerosis	3	3	1	1	6
CRDdeath	gSclerosis	3	4	1	5	6
CRDdeath	renalFibCort	0	0	0	29	113
CRDdeath	renalFibCort	0	1	0	12	113
CRDdeath	renalFibCort	0	2	0	39	113
CRDdeath	renalFibCort	0	3	0	19	113
CRDdeath	renalFibCort	0	4	0	1	113
CRDdeath	renalFibCort	0	0	1	0	113
CRDdeath	renalFibCort	0	1	1	0	113
CRDdeath	renalFibCort	0	2	1	0	113
CRDdeath	renalFibCort	0	3	1	4	113
CRDdeath	renalFibCort	0	4	1	9	113
CRDdeath	renalFibCort	1	0	0	0	57
CRDdeath	renalFibCort	1	1	0	0	57
CRDdeath	renalFibCort	1	2	0	3	57
CRDdeath	renalFibCort	1	3	0	7	57
CRDdeath	renalFibCort	1	4	0	1	57
CRDdeath	renalFibCort	1	0	1	0	57
CRDdeath	renalFibCort	1	1	1	0	57
CRDdeath	renalFibCort	1	2	1	1	57
CRDdeath	renalFibCort	1	3	1	27	57
CRDdeath	renalFibCort	1	4	1	18	57
CRDdeath	renalFibCort	2	0	0	0	45
CRDdeath	renalFibCort	2	1	0	0	45
CRDdeath	renalFibCort	2	2	0	0	45
CRDdeath	renalFibCort	2	3	0	2	45
CRDdeath	renalFibCort	2	4	0	0	45
CRDdeath	renalFibCort	2	0	1	0	45
CRDdeath	renalFibCort	2	1	1	0	45
CRDdeath	renalFibCort	2	2	1	2	45
CRDdeath	renalFibCort	2	3	1	17	45
CRDdeath	renalFibCort	2	4	1	24	45
CRDdeath	renalFibCort	3	0	0	0	8
CRDdeath	renalFibCort	3	1	0	0	8
CRDdeath	renalFibCort	3	2	0	0	8
CRDdeath	renalFibCort	3	3	0	0	8
CRDdeath	renalFibCort	3	4	0	1	8
CRDdeath	renalFibCort	3	0	1	0	8
CRDdeath	renalFibCort	3	1	1	0	8
CRDdeath	renalFibCort	3	2	1	0	8
CRDdeath	renalFibCort	3	3	1	2	8
CRDdeath	renalFibCort	3	4	1	5	8
CRDdeath	renalFibMed	0	0	0	29	103
CRDdeath	renalFibMed	0	1	0	12	103
CRDdeath	renalFibMed	0	2	0	32	103
CRDdeath	renalFibMed	0	3	0	20	103
CRDdeath	renalFibMed	0	4	0	2	103
CRDdeath	renalFibMed	0	0	1	0	103
CRDdeath	renalFibMed	0	1	1	0	103
CRDdeath	renalFibMed	0	2	1	0	103
CRDdeath	renalFibMed	0	3	1	3	103
CRDdeath	renalFibMed	0	4	1	5	103
CRDdeath	renalFibMed	1	0	0	0	34
CRDdeath	renalFibMed	1	1	0	0	34
CRDdeath	renalFibMed	1	2	0	6	34
CRDdeath	renalFibMed	1	3	0	7	34
CRDdeath	renalFibMed	1	4	0	0	34
CRDdeath	renalFibMed	1	0	1	0	34
CRDdeath	renalFibMed	1	1	1	0	34
CRDdeath	renalFibMed	1	2	1	1	34
CRDdeath	renalFibMed	1	3	1	9	34
CRDdeath	renalFibMed	1	4	1	11	34
CRDdeath	renalFibMed	2	0	0	0	48
CRDdeath	renalFibMed	2	1	0	0	48
CRDdeath	renalFibMed	2	2	0	4	48
CRDdeath	renalFibMed	2	3	0	1	48
CRDdeath	renalFibMed	2	4	0	1	48
CRDdeath	renalFibMed	2	0	1	0	48
CRDdeath	renalFibMed	2	1	1	0	48
CRDdeath	renalFibMed	2	2	1	0	48
CRDdeath	renalFibMed	2	3	1	18	48
CRDdeath	renalFibMed	2	4	1	24	48
CRDdeath	renalFibMed	3	0	0	0	36
CRDdeath	renalFibMed	3	1	0	0	36
CRDdeath	renalFibMed	3	2	0	0	36
CRDdeath	renalFibMed	3	3	0	0	36
CRDdeath	renalFibMed	3	4	0	0	36
CRDdeath	renalFibMed	3	0	1	0	36
CRDdeath	renalFibMed	3	1	1	0	36
CRDdeath	renalFibMed	3	2	1	2	36
CRDdeath	renalFibMed	3	3	1	17	36
CRDdeath	renalFibMed	3	4	1	17	36
CRDdeath	renalInfarcts	0	0	0	29	137
CRDdeath	renalInfarcts	0	1	0	12	137
CRDdeath	renalInfarcts	0	2	0	42	137
CRDdeath	renalInfarcts	0	3	0	26	137
CRDdeath	renalInfarcts	0	4	0	2	137
CRDdeath	renalInfarcts	0	0	1	0	137
CRDdeath	renalInfarcts	0	1	1	0	137
CRDdeath	renalInfarcts	0	2	1	1	137
CRDdeath	renalInfarcts	0	3	1	12	137
CRDdeath	renalInfarcts	0	4	1	13	137
CRDdeath	renalInfarcts	1	0	0	0	93
CRDdeath	renalInfarcts	1	1	0	0	93
CRDdeath	renalInfarcts	1	2	0	0	93
CRDdeath	renalInfarcts	1	3	0	3	93
CRDdeath	renalInfarcts	1	4	0	1	93
CRDdeath	renalInfarcts	1	0	1	0	93
CRDdeath	renalInfarcts	1	1	1	0	93
CRDdeath	renalInfarcts	1	2	1	2	93
CRDdeath	renalInfarcts	1	3	1	41	93
CRDdeath	renalInfarcts	1	4	1	46	93
CRDdeath	palErosion	0	0	0	23	145
CRDdeath	palErosion	0	1	0	10	145
CRDdeath	palErosion	0	2	0	20	145
CRDdeath	palErosion	0	3	0	11	145
CRDdeath	palErosion	0	4	0	1	145
CRDdeath	palErosion	0	0	1	0	145
CRDdeath	palErosion	0	1	1	0	145
CRDdeath	palErosion	0	2	1	2	145
CRDdeath	palErosion	0	3	1	33	145
CRDdeath	palErosion	0	4	1	45	145
CRDdeath	palErosion	1	0	0	0	21
CRDdeath	palErosion	1	1	0	0	21
CRDdeath	palErosion	1	2	0	1	21
CRDdeath	palErosion	1	3	0	4	21
CRDdeath	palErosion	1	4	0	1	21
CRDdeath	palErosion	1	0	1	0	21
CRDdeath	palErosion	1	1	1	0	21
CRDdeath	palErosion	1	2	1	0	21
CRDdeath	palErosion	1	3	1	7	21
CRDdeath	palErosion	1	4	1	8	21
CRDdeath	enterocolitis	0	0	0	17	102
CRDdeath	enterocolitis	0	1	0	7	102
CRDdeath	enterocolitis	0	2	0	20	102
CRDdeath	enterocolitis	0	3	0	12	102
CRDdeath	enterocolitis	0	4	0	2	102
CRDdeath	enterocolitis	0	0	1	0	102
CRDdeath	enterocolitis	0	1	1	0	102
CRDdeath	enterocolitis	0	2	1	2	102
CRDdeath	enterocolitis	0	3	1	25	102
CRDdeath	enterocolitis	0	4	1	17	102
CRDdeath	enterocolitis	1	0	0	4	80
CRDdeath	enterocolitis	1	1	0	3	80
CRDdeath	enterocolitis	1	2	0	15	80
CRDdeath	enterocolitis	1	3	0	6	80
CRDdeath	enterocolitis	1	4	0	1	80
CRDdeath	enterocolitis	1	0	1	0	80
CRDdeath	enterocolitis	1	1	1	0	80
CRDdeath	enterocolitis	1	2	1	2	80
CRDdeath	enterocolitis	1	3	1	21	80
CRDdeath	enterocolitis	1	4	1	28	80
CRDdeath	gastritisG3	0	All	0	40	69
CRDdeath	gastritisG3	0	All	1	29	69
CRDdeath	gastritisG3	1	All	0	9	67
CRDdeath	gastritisG3	1	All	1	58	67
CRDdeath	gastritis	0	All	0	58	81
CRDdeath	gastritis	0	All	1	23	81
CRDdeath	gastritis	1	All	0	13	32
CRDdeath	gastritis	1	All	1	19	32
CRDdeath	gastritis	2	All	0	7	30
CRDdeath	gastritis	2	All	1	23	30
CRDdeath	gastritis	3	All	0	7	40
CRDdeath	gastritis	3	All	1	33	40
CRDdeath	amyloid	0	All	0	111	132
CRDdeath	amyloid	0	All	1	21	132
CRDdeath	amyloid	1	All	0	3	23
CRDdeath	amyloid	1	All	1	20	23
CRDdeath	amyloid	2	All	0	1	33
CRDdeath	amyloid	2	All	1	32	33
CRDdeath	amyloid	3	All	0	1	47
CRDdeath	amyloid	3	All	1	46	47
CRDdeath	gSclerosis	0	All	0	114	173
CRDdeath	gSclerosis	0	All	1	59	173
CRDdeath	gSclerosis	1	All	0	2	23
CRDdeath	gSclerosis	1	All	1	21	23
CRDdeath	gSclerosis	2	All	0	0	12
CRDdeath	gSclerosis	2	All	1	12	12
CRDdeath	gSclerosis	3	All	0	0	6
CRDdeath	gSclerosis	3	All	1	6	6
CRDdeath	renalFibCort	0	All	0	100	113
CRDdeath	renalFibCort	0	All	1	13	113
CRDdeath	renalFibCort	1	All	0	11	57
CRDdeath	renalFibCort	1	All	1	46	57
CRDdeath	renalFibCort	2	All	0	2	45
CRDdeath	renalFibCort	2	All	1	43	45
CRDdeath	renalFibCort	3	All	0	1	8
CRDdeath	renalFibCort	3	All	1	7	8
CRDdeath	renalFibMed	0	All	0	95	103
CRDdeath	renalFibMed	0	All	1	8	103
CRDdeath	renalFibMed	1	All	0	13	34
CRDdeath	renalFibMed	1	All	1	21	34
CRDdeath	renalFibMed	2	All	0	6	48
CRDdeath	renalFibMed	2	All	1	42	48
CRDdeath	renalFibMed	3	All	0	0	36
CRDdeath	renalFibMed	3	All	1	36	36
CRDdeath	renalInfarcts	0	All	0	111	137
CRDdeath	renalInfarcts	0	All	1	26	137
CRDdeath	renalInfarcts	1	All	0	4	93
CRDdeath	renalInfarcts	1	All	1	89	93
CRDdeath	palErosion	0	All	0	65	145
CRDdeath	palErosion	0	All	1	80	145
CRDdeath	palErosion	1	All	0	6	21
CRDdeath	palErosion	1	All	1	15	21
CRDdeath	enterocolitis	0	All	0	58	102
CRDdeath	enterocolitis	0	All	1	44	102
CRDdeath	enterocolitis	1	All	0	29	80
CRDdeath	enterocolitis	1	All	1	51	80
CRDcause	gastritisG3	0	0	0	7	67
CRDcause	gastritisG3	0	1	0	4	67
CRDcause	gastritisG3	0	2	0	18	67
CRDcause	gastritisG3	0	3	0	23	67
CRDcause	gastritisG3	0	4	0	6	67
CRDcause	gastritisG3	0	0	1	0	67
CRDcause	gastritisG3	0	1	1	0	67
CRDcause	gastritisG3	0	2	1	0	67
CRDcause	gastritisG3	0	3	1	6	67
CRDcause	gastritisG3	0	4	1	3	67
CRDcause	gastritisG3	1	0	0	0	66
CRDcause	gastritisG3	1	1	0	2	66
CRDcause	gastritisG3	1	2	0	1	66
CRDcause	gastritisG3	1	3	0	12	66
CRDcause	gastritisG3	1	4	0	20	66
CRDcause	gastritisG3	1	0	1	0	66
CRDcause	gastritisG3	1	1	1	0	66
CRDcause	gastritisG3	1	2	1	0	66
CRDcause	gastritisG3	1	3	1	12	66
CRDcause	gastritisG3	1	4	1	19	66
CRDcause	gastritis	0	0	0	20	81
CRDcause	gastritis	0	1	0	7	81
CRDcause	gastritis	0	2	0	25	81
CRDcause	gastritis	0	3	0	13	81
CRDcause	gastritis	0	4	0	8	81
CRDcause	gastritis	0	0	1	0	81
CRDcause	gastritis	0	1	1	0	81
CRDcause	gastritis	0	2	1	0	81
CRDcause	gastritis	0	3	1	7	81
CRDcause	gastritis	0	4	1	1	81
CRDcause	gastritis	1	0	0	0	32
CRDcause	gastritis	1	1	0	0	32
CRDcause	gastritis	1	2	0	7	32
CRDcause	gastritis	1	3	0	13	32
CRDcause	gastritis	1	4	0	4	32
CRDcause	gastritis	1	0	1	0	32
CRDcause	gastritis	1	1	1	0	32
CRDcause	gastritis	1	2	1	0	32
CRDcause	gastritis	1	3	1	3	32
CRDcause	gastritis	1	4	1	5	32
CRDcause	gastritis	2	0	0	0	29
CRDcause	gastritis	2	1	0	0	29
CRDcause	gastritis	2	2	0	3	29
CRDcause	gastritis	2	3	0	6	29
CRDcause	gastritis	2	4	0	5	29
CRDcause	gastritis	2	0	1	0	29
CRDcause	gastritis	2	1	1	0	29
CRDcause	gastritis	2	2	1	0	29
CRDcause	gastritis	2	3	1	7	29
CRDcause	gastritis	2	4	1	8	29
CRDcause	gastritis	3	0	0	0	40
CRDcause	gastritis	3	1	0	2	40
CRDcause	gastritis	3	2	0	2	40
CRDcause	gastritis	3	3	0	13	40
CRDcause	gastritis	3	4	0	8	40
CRDcause	gastritis	3	0	1	0	40
CRDcause	gastritis	3	1	1	0	40
CRDcause	gastritis	3	2	1	0	40
CRDcause	gastritis	3	3	1	6	40
CRDcause	gastritis	3	4	1	9	40
CRDcause	amyloid	0	0	0	29	130
CRDcause	amyloid	0	1	0	12	130
CRDcause	amyloid	0	2	0	45	130
CRDcause	amyloid	0	3	0	33	130
CRDcause	amyloid	0	4	0	7	130
CRDcause	amyloid	0	0	1	0	130
CRDcause	amyloid	0	1	1	0	130
CRDcause	amyloid	0	2	1	0	130
CRDcause	amyloid	0	3	1	4	130
CRDcause	amyloid	0	4	1	0	130
CRDcause	amyloid	1	0	0	0	23
CRDcause	amyloid	1	1	0	0	23
CRDcause	amyloid	1	2	0	0	23
CRDcause	amyloid	1	3	0	11	23
CRDcause	amyloid	1	4	0	4	23
CRDcause	amyloid	1	0	1	0	23
CRDcause	amyloid	1	1	1	0	23
CRDcause	amyloid	1	2	1	0	23
CRDcause	amyloid	1	3	1	4	23
CRDcause	amyloid	1	4	1	4	23
CRDcause	amyloid	2	0	0	0	33
CRDcause	amyloid	2	1	0	0	33
CRDcause	amyloid	2	2	0	1	33
CRDcause	amyloid	2	3	0	6	33
CRDcause	amyloid	2	4	0	10	33
CRDcause	amyloid	2	0	1	0	33
CRDcause	amyloid	2	1	1	0	33
CRDcause	amyloid	2	2	1	0	33
CRDcause	amyloid	2	3	1	7	33
CRDcause	amyloid	2	4	1	9	33
CRDcause	amyloid	3	0	0	0	46
CRDcause	amyloid	3	1	0	0	46
CRDcause	amyloid	3	2	0	0	46
CRDcause	amyloid	3	3	0	7	46
CRDcause	amyloid	3	4	0	13	46
CRDcause	amyloid	3	0	1	0	46
CRDcause	amyloid	3	1	1	0	46
CRDcause	amyloid	3	2	1	0	46
CRDcause	amyloid	3	3	1	13	46
CRDcause	amyloid	3	4	1	13	46
CRDcause	gSclerosis	0	0	0	29	170
CRDcause	gSclerosis	0	1	0	12	170
CRDcause	gSclerosis	0	2	0	44	170
CRDcause	gSclerosis	0	3	0	44	170
CRDcause	gSclerosis	0	4	0	18	170
CRDcause	gSclerosis	0	0	1	0	170
[truncated: 3,398 more rows]

## Sheet: 293
Individual Number	Sex	King coat	Date of Birth	Wild Caught	Date of Death	Gastritis	Amyloid	Glomerulo sclerosis	Cortical fibrosis	Medullary fibrosis	Infarcts	Palatine Erosions	Entero colitis	CRD cause of death	Death Age (days)	Death age group
5	.	0	1975-04-27	0	1975-04-27	.	.	.	.	.	.	.	.	.	0	0
67	.	0	1979-05-01	0	1979-05-01	.	.	.	.	.	.	.	.	.	0	0
68	.	0	1979-05-11	0	1979-05-11	.	.	.	.	.	.	.	.	.	0	0
74	.	0	1980-06-02	0	1980-06-02	.	.	.	.	.	.	.	.	.	0	0
75	.	0	1980-06-02	0	1980-06-02	.	.	.	.	.	.	.	.	.	0	0
76	.	0	1980-06-02	0	1980-06-02	.	.	.	.	.	.	.	.	.	0	0
84	.	0	1980-05-02	0	1980-05-02	.	.	.	.	.	.	.	.	.	0	0
118	.	0	1980-03-19	0	1980-03-19	.	.	.	.	.	.	.	.	.	0	0
119	.	0	1980-03-19	0	1980-03-19	.	.	.	.	.	.	.	.	.	0	0
129	.	0	1982-05-09	0	1982-05-09	.	.	.	.	.	.	.	.	.	0	0
130	.	0	1982-05-09	0	1982-05-09	.	.	.	.	.	.	.	.	.	0	0
131	.	0	1982-05-26	0	1982-05-26	.	.	.	.	.	.	.	.	.	0	0
139	.	0	1983-05-10	0	1983-05-10	.	.	.	.	.	.	.	.	.	0	0
141	.	0	1983-05-25	0	1983-05-25	.	.	.	.	.	.	.	.	.	0	0
142	.	0	1983-05-25	0	1983-05-25	.	.	.	.	.	.	.	.	.	0	0
150	.	0	1983-08-02	0	1983-08-02	.	.	.	.	.	.	.	.	.	0	0
155	.	0	1983-04-12	0	1983-04-12	.	.	.	.	.	.	.	.	.	0	0
156	.	0	1983-05-03	0	1983-05-03	.	.	.	.	.	.	.	.	.	0	0
170	.	0	1984-03-18	0	1984-03-18	.	.	.	.	.	.	.	.	.	0	0
171	.	0	1984-04-16	0	1984-04-16	.	.	.	.	.	.	.	.	.	0	0
172	.	0	1984-04-16	0	1984-04-16	.	.	.	.	.	.	.	.	.	0	0
173	.	0	1984-04-16	0	1984-04-16	.	.	.	.	.	.	.	.	.	0	0
176	.	0	1984-03-25	0	1984-03-25	.	.	.	.	.	.	.	.	.	0	0
177	.	0	1984-03-25	0	1984-03-25	.	.	.	.	.	.	.	.	.	0	0
178	.	0	1984-03-25	0	1984-03-25	.	.	.	.	.	.	.	.	.	0	0
181	.	0	1984-04-23	0	1984-04-23	.	.	.	.	.	.	.	.	.	0	0
182	.	0	1984-07-11	0	1984-07-11	.	.	.	.	.	.	.	.	.	0	0
183	.	0	1984-03-24	0	1984-03-24	.	.	.	.	.	.	.	.	.	0	0
186	.	0	1984-07-22	0	1984-07-22	.	.	.	.	.	.	.	.	.	0	0
187	.	0	1984-07-22	0	1984-07-22	.	.	.	.	.	.	.	.	.	0	0
188	.	0	1984-07-22	0	1984-07-22	.	.	.	.	.	.	.	.	.	0	0
189	.	0	1984-07-22	0	1984-07-22	.	.	.	.	.	.	.	.	.	0	0
195	.	0	1984-04-19	0	1984-04-19	.	.	.	.	.	.	.	.	.	0	0
196	.	0	1984-04-19	0	1984-04-19	.	.	.	.	.	.	.	.	.	0	0
197	.	0	1984-04-19	0	1984-04-19	.	.	.	.	.	.	.	.	.	0	0
198	.	0	1984-04-19	0	1984-04-19	.	.	.	.	.	.	.	.	.	0	0
199	.	0	1984-04-16	0	1984-04-16	.	.	.	.	.	.	.	.	.	0	0
200	.	0	1984-04-16	0	1984-04-16	.	.	.	.	.	.	.	.	.	0	0
201	.	0	1984-04-16	0	1984-04-16	.	.	.	.	.	.	.	.	.	0	0
202	.	0	1984-04-16	0	1984-04-16	.	.	.	.	.	.	.	.	.	0	0
203	.	0	1984-04-16	0	1984-04-16	.	.	.	.	.	.	.	.	.	0	0
204	.	0	1985-05-02	0	1985-05-02	.	.	.	.	.	.	.	.	.	0	0
208	.	0	1985-04-05	0	1985-04-05	.	.	.	.	.	.	.	.	.	0	0
213	.	0	1985-03-11	0	1985-03-11	.	.	.	.	.	.	.	.	.	0	0
220	.	0	1985-06-26	0	1985-06-26	.	.	.	.	.	.	.	.	.	0	0
221	.	0	1985-08-01	0	1985-08-01	.	.	.	.	.	.	.	.	.	0	0
222	.	0	1985-08-01	0	1985-08-01	.	.	.	.	.	.	.	.	.	0	0
223	.	0	1985-08-01	0	1985-08-01	.	.	.	.	.	.	.	.	.	0	0
224	.	0	1985-08-01	0	1985-08-01	.	.	.	.	.	.	.	.	.	0	0
230	.	0	1986-04-04	0	1986-04-04	.	.	.	.	.	.	.	.	.	0	0
234	.	0	1986-06-22	0	1986-06-22	.	.	.	.	.	.	.	.	.	0	0
235	.	0	1986-06-22	0	1986-06-22	.	.	.	.	.	.	.	.	.	0	0
244	.	0	1987-04-29	0	1987-04-29	.	.	.	.	.	.	.	.	.	0	0
245	.	0	1987-04-29	0	1987-04-29	.	.	.	.	.	.	.	.	.	0	0
249	.	0	1987-05-03	0	1987-05-03	.	.	.	.	.	.	.	.	.	0	0
253	.	0	1987-05-17	0	1987-05-17	.	.	.	.	.	.	.	.	.	0	0
350	.	0	1991-05-17	0	1991-05-17	.	.	.	.	.	.	.	.	.	0	0
351	.	0	1991-05-17	0	1991-05-17	.	.	.	.	.	.	.	.	.	0	0
386	.	0	1993-04-10	0	1993-04-10	.	.	.	.	.	.	.	.	.	0	0
462	.	0	1997-06-08	0	1997-06-08	.	.	.	.	.	.	.	.	.	0	0
508	.	0	1991-05-07	0	1991-05-07	.	.	.	.	.	.	.	.	.	0	0
509	.	0	1991-05-07	0	1991-05-07	.	.	.	.	.	.	.	.	.	0	0
510	.	0	1998-05-07	0	1998-05-07	0	0	0	0	0	0	0	0	0	0	0
518	.	0	1976-04-18	0	1976-04-18	.	.	.	.	.	.	.	.	.	0	0
522	.	0	1976-04-18	0	1976-04-18	.	.	.	.	.	.	.	.	.	0	0
523	.	0	1976-04-18	0	1976-04-18	.	.	.	.	.	.	.	.	.	0	0
524	.	0	1976-04-18	0	1976-04-18	.	.	.	.	.	.	.	.	.	0	0
540	.	0	1977-04-10	0	1977-04-10	.	.	.	.	.	.	.	.	.	0	0
541	.	0	1977-04-10	0	1977-04-10	.	.	.	.	.	.	.	.	.	0	0
579	.	0	1983-04-18	0	1983-04-18	.	.	.	.	.	.	.	.	.	0	0
580	.	0	1983-04-18	0	1983-04-18	.	.	.	.	.	.	.	.	.	0	0
581	.	0	1983-04-18	0	1983-04-18	.	.	.	.	.	.	.	.	.	0	0
791	.	0	2004-05-16	0	2004-05-16	.	.	.	.	.	.	.	.	.	0	0
792	.	0	2004-05-16	0	2004-05-16	.	.	.	.	.	.	.	.	.	0	0
795	.	0	2004-05-19	0	2004-05-19	.	.	.	.	.	.	.	.	.	0	0
818	.	0	2001-05-09	0	2001-05-09	.	.	.	.	.	.	.	.	.	0	0
859	.	0	2005-06-15	0	2005-06-15	.	.	.	.	.	.	.	.	.	0	0
18	F	0	1975-05-26	0	1975-05-26	.	.	.	.	.	.	.	.	.	0	0
19	F	0	1975-05-26	0	1975-05-26	.	.	.	.	.	.	.	.	.	0	0
20	F	0	1975-05-26	0	1975-05-26	.	.	.	.	.	.	.	.	.	0	0
28	F	0	1976-03-16	0	1976-03-16	.	.	.	.	.	.	.	.	.	0	0
29	F	0	1976-03-16	0	1976-03-16	.	.	.	.	.	.	.	.	.	0	0
30	F	0	1976-03-16	0	1976-03-16	.	.	.	.	.	.	.	.	.	0	0
31	F	0	1976-03-20	0	1976-03-20	.	.	.	.	.	.	.	.	.	0	0
39	F	0	1976-04-01	0	1976-04-01	.	.	.	.	.	.	.	.	.	0	0
79	F	0	1980-04-01	0	1980-04-01	.	.	.	.	.	.	.	.	.	0	0
80	F	0	1980-04-01	0	1980-04-01	.	.	.	.	.	.	.	.	.	0	0
81	F	0	1980-04-01	0	1980-04-01	.	.	.	.	.	.	.	.	.	0	0
83	F	0	1980-05-02	0	1980-05-02	.	.	.	.	.	.	.	.	.	0	0
93	F	0	1980-04-14	0	1980-04-14	.	.	.	.	.	.	.	.	.	0	0
94	F	0	1980-04-14	0	1980-04-14	.	.	.	.	.	.	.	.	.	0	0
105	F	0	1980-04-28	0	1980-04-28	.	.	.	.	.	.	.	.	.	0	0
108	F	0	1980-05-27	0	1980-05-27	.	.	.	.	.	.	.	.	.	0	0
109	F	0	1980-05-27	0	1980-05-27	.	.	.	.	.	.	.	.	.	0	0
115	F	0	1980-03-30	0	1980-03-30	.	.	.	.	.	.	.	.	.	0	0
136	F	0	1983-04-11	0	1983-04-11	.	.	.	.	.	.	.	.	.	0	0
282	F	0	1988-04-28	0	1988-04-28	.	.	.	.	.	.	.	.	.	0	0
407	F	0	1994-05-08	0	1994-05-08	.	.	.	.	.	.	.	.	.	0	0
408	F	0	1994-05-08	0	1994-05-08	.	.	.	.	.	.	.	.	.	0	0
500	F	0	1999-06-26	0	1999-06-26	0	0	0	0	0	0	0	.	0	0	0
802	F	0	2004-05-21	0	2004-05-21	0	0	0	0	0	0	0	0	0	0	0
803	F	0	2004-05-21	0	2004-05-21	0	0	0	0	0	0	0	0	0	0	0
870	F	0	2006-05-17	0	2006-05-17	0	0	0	0	0	0	0	0	0	0	0
874	F	0	2006-06-23	0	2006-06-23	.	.	.	.	.	.	.	.	.	0	0
892	F	0	2007-04-23	0	2007-04-23	.	.	.	.	.	.	.	.	.	0	0
16	M	0	1975-05-26	0	1975-05-26	.	.	.	.	.	.	.	.	.	0	0
17	M	0	1975-05-26	0	1975-05-26	.	.	.	.	.	.	.	.	.	0	0
26	M	0	1976-03-16	0	1976-03-16	.	.	.	.	.	.	.	.	.	0	0
27	M	0	1976-03-16	0	1976-03-16	.	.	.	.	.	.	.	.	.	0	0
37	M	0	1976-04-01	0	1976-04-01	.	.	.	.	.	.	.	.	.	0	0
38	M	0	1976-04-01	0	1976-04-01	.	.	.	.	.	.	.	.	.	0	0
77	M	0	1980-04-01	0	1980-04-01	.	.	.	.	.	.	.	.	.	0	0
78	M	0	1980-04-01	0	1980-04-01	.	.	.	.	.	.	.	.	.	0	0
82	M	0	1980-05-02	0	1980-05-02	.	.	.	.	.	.	.	.	.	0	0
104	M	0	1980-04-28	0	1980-04-28	.	.	.	.	.	.	.	.	.	0	0
107	M	0	1980-05-27	0	1980-05-27	.	.	.	.	.	.	.	.	.	0	0
114	M	0	1980-03-30	0	1980-03-30	.	.	.	.	.	.	.	.	.	0	0
161	M	0	1983-05-28	0	1983-05-28	.	.	.	.	.	.	.	.	.	0	0
371	M	0	1992-04-07	0	1992-04-07	.	.	.	.	.	.	.	1	.	0	0
717	M	0	2000-05-26	0	2000-05-26	.	.	.	.	.	.	.	.	.	0	0
804	M	0	2004-05-21	0	2004-05-21	0	0	0	0	0	0	0	0	0	0	0
824	M	0	2000-05-26	0	2000-05-26	0	0	0	0	0	0	0	0	0	0	0
864	M	0	2006-05-09	0	2006-05-09	0	0	0	0	0	0	0	0	0	0	0
865	M	0	2006-05-09	0	2006-05-09	0	0	0	0	0	0	0	0	0	0	0
869	M	0	2006-05-17	0	2006-05-17	0	0	0	0	0	0	0	0	0	0	0
873	M	0	2006-06-23	0	2006-06-23	.	.	.	.	.	.	.	.	.	0	0
891	M	0	2007-04-23	0	2007-04-23	.	.	.	.	.	.	.	.	.	0	0
132	.	1	1983-04-18	0	1983-04-18	.	.	.	.	.	.	.	.	.	0	0
149	.	1	1983-08-02	0	1983-08-02	.	.	.	.	.	.	.	.	.	0	0
174	.	1	1984-08-10	0	1984-08-10	.	.	.	.	.	.	.	.	.	0	0
404	.	1	1994-05-13	0	1994-05-13	.	.	.	.	.	.	.	.	.	0	0
512	.	1	1998-05-02	0	1998-05-02	.	.	.	.	.	.	.	.	.	0	0
578	.	1	1983-04-18	0	1983-04-18	.	.	.	.	.	.	.	.	.	0	0
715	M	1	2000-04-24	0	2000-04-24	.	.	.	.	.	.	.	.	.	0	0
823	M	1	2000-04-24	0	2000-04-24	.	.	.	.	.	.	.	.	.	0	0
848	M	1	2005-05-25	0	2005-05-25	0	0	0	0	0	0	0	0	0	0	0
849	M	1	2005-05-25	0	2005-05-25	0	0	0	0	0	0	0	0	0	0	0
167	.	0	1984-03-30	0	1984-03-31	.	.	.	.	.	.	.	.	.	1	0
168	.	0	1984-03-30	0	1984-03-31	.	.	.	.	.	.	.	.	.	1	0
225	.	0	1985-08-01	0	1985-08-02	.	.	.	.	.	.	.	.	.	1	0
793	.	0	2004-05-16	0	2004-05-17	.	.	.	.	.	.	.	.	.	1	0
373	F	0	1992-04-07	0	1992-04-08	.	.	.	.	.	.	.	.	.	1	0
21	M	0	1975-09-09	0	1975-09-10	.	.	.	.	.	.	.	.	.	1	0
22	M	0	1975-09-09	0	1975-09-10	.	.	.	.	.	.	.	.	.	1	0
32	M	0	1976-03-31	0	1976-04-01	.	.	.	.	.	.	.	.	.	1	0
214	M	0	1985-03-26	0	1985-03-27	.	0	0	0	0	0	0	1	0	1	0
519	M	0	1976-10-27	0	1976-10-28	.	.	.	.	.	.	.	.	.	1	0
207	.	1	1985-04-05	0	1985-04-06	.	.	.	.	.	.	.	.	.	1	0
372	F	1	1992-04-07	0	1992-04-08	.	.	.	.	.	.	.	.	.	1	0
190	.	0	1984-03-21	0	1984-03-23	.	.	.	.	.	.	.	.	.	2	0
236	.	0	1986-06-22	0	1986-06-24	.	.	.	.	.	.	.	.	.	2	0
274	.	0	1988-04-27	0	1988-04-29	.	.	.	.	.	.	.	.	.	2	0
275	.	0	1988-04-27	0	1988-04-29	.	.	.	.	.	.	.	.	.	2	0
844	.	0	2005-05-23	0	2005-05-25	.	.	.	.	.	.	.	.	.	2	0
845	.	0	2005-05-23	0	2005-05-25	.	.	.	.	.	.	.	.	.	2	0
846	.	0	2005-05-23	0	2005-05-25	.	.	.	.	.	.	.	.	.	2	0
847	.	0	2005-05-23	0	2005-05-25	.	.	.	.	.	.	.	.	.	2	0
95	F	0	1980-04-01	0	1980-04-03	.	.	.	.	.	.	.	.	.	2	0
211	F	0	1985-06-25	0	1985-06-27	.	.	.	.	.	.	.	.	.	2	0
212	M	0	1985-06-25	0	1985-06-27	.	0	0	0	0	0	0	0	0	2	0
1132	.	.	2014-04-18	0	2014-04-20	.	.	.	.	.	.	.	.	.	2	0
1133	.	.	2014-04-18	0	2014-04-20	.	.	.	.	.	.	.	.	.	2	0
1134	.	.	2014-04-18	0	2014-04-20	.	.	.	.	.	.	.	.	.	2	0
1135	.	.	2014-04-18	0	2014-04-20	.	.	.	.	.	.	.	.	.	2	0
145	.	0	1983-04-16	0	1983-04-19	.	.	.	.	.	.	.	.	.	3	0
256	.	0	1987-07-15	0	1987-07-18	.	.	.	.	.	.	.	.	.	3	0
175	M	0	1984-03-25	0	1984-03-28	.	.	.	.	.	.	.	.	.	3	0
989	M	0	2008-04-17	0	2008-04-20	.	.	.	.	.	.	.	.	.	3	0
707	M	1	2001-05-07	0	2001-05-10	.	.	.	.	.	.	.	.	.	3	0
192	.	0	1984-04-12	0	1984-04-17	.	.	.	.	.	.	.	.	.	5	0
193	.	0	1984-04-12	0	1984-04-17	.	.	.	.	.	.	.	.	.	5	0
194	.	0	1984-04-12	0	1984-04-17	.	.	.	.	.	.	.	.	.	5	0
857	.	0	2005-06-11	0	2005-06-16	.	.	.	.	.	.	.	.	.	5	0
858	.	0	2005-06-11	0	2005-06-16	.	.	.	.	.	.	.	.	.	5	0
521	F	0	1976-10-27	0	1976-11-01	.	.	.	.	.	.	.	.	.	5	0
965	F	0	2009-06-16	0	2009-06-21	.	0	0	0	0	0	0	.	0	5	0
966	F	0	2009-06-16	0	2009-06-21	.	0	0	0	0	0	0	.	0	5	0
967	F	0	2009-06-16	0	2009-06-21	.	0	0	0	0	0	0	.	0	5	0
968	F	0	2009-06-16	0	2009-06-21	.	0	0	0	0	0	0	.	0	5	0
520	M	0	1976-10-27	0	1976-11-01	.	.	.	.	.	.	.	.	.	5	0
158	F	0	1983-03-03	0	1983-03-09	.	.	.	.	.	.	.	.	.	6	0
1013	M	0	2012-04-21	0	2012-04-27	.	.	.	.	.	.	.	.	.	6	0
152	.	0	1983-08-02	0	1983-08-09	.	.	.	.	.	.	.	.	.	7	0
782	.	0	2004-04-10	0	2004-04-17	.	.	.	.	.	.	.	.	.	7	0
794	.	0	2004-05-16	0	2004-05-23	.	.	.	.	.	.	.	.	.	7	0
7	F	0	1975-04-30	0	1975-05-07	.	.	.	.	.	.	.	.	.	7	0
151	.	1	1983-08-02	0	1983-08-09	.	.	.	.	.	.	.	.	.	7	0
469	M	1	1998-05-15	0	1998-05-22	.	.	.	.	.	.	.	.	.	7	0
470	M	1	1998-05-16	0	1998-05-23	.	.	.	.	.	.	.	.	.	7	0
1049	.	0	2012-06-18	0	2012-06-26	.	.	.	.	.	.	.	.	.	8	0
276	.	0	1988-04-27	0	1988-05-06	.	.	.	.	.	.	.	.	.	9	0
819	.	0	2001-09-01	0	2001-09-10	.	.	.	.	.	.	.	.	.	9	0
712	M	0	2001-08-14	0	2001-08-23	0	0	0	0	0	0	0	0	0	9	0
184	.	0	1984-03-24	0	1984-04-03	.	.	.	.	.	.	.	.	.	10	0
185	.	0	1984-03-24	0	1984-04-03	.	.	.	.	.	.	.	.	.	10	0
344	.	0	1991-04-17	0	1991-04-27	.	0	0	0	0	0	.	.	0	10	0
10	F	0	1975-04-28	0	1975-05-08	.	.	.	.	.	.	.	.	.	10	0
8	M	0	1975-04-28	0	1975-05-08	.	.	.	.	.	.	.	.	.	10	0
9	M	0	1975-04-28	0	1975-05-08	.	.	.	.	.	.	.	.	.	10	0
871	M	0	2006-05-28	0	2006-06-07	.	.	.	.	.	.	.	.	.	10	0
479	F	0	1998-07-09	0	1998-07-20	0	0	0	0	0	0	0	1	0	11	0
872	F	0	2006-05-28	0	2006-06-08	.	.	.	.	.	.	.	.	.	11	0
505	M	0	1999-09-29	0	1999-10-10	.	.	.	.	.	.	.	.	.	11	0
345	.	0	1991-04-17	0	1991-04-29	.	.	.	.	.	.	.	.	.	12	0
346	.	0	1991-04-17	0	1991-04-29	.	0	0	0	0	0	.	.	0	12	0
876	F	0	2006-07-21	0	2006-08-02	.	.	.	.	.	.	.	.	.	12	0
399	M	0	1994-04-10	0	1994-04-23	0	0	0	0	0	0	.	0	0	13	0
458	M	0	1997-03-17	0	1997-03-30	0	0	0	0	0	0	.	1	0	13	0
457	M	1	1997-03-17	0	1997-03-30	0	0	0	0	0	0	.	1	0	13	0
209	.	0	1985-04-05	0	1985-04-19	.	.	.	.	.	.	.	.	.	14	0
709	.	0	2001-05-09	0	2001-05-25	.	.	.	.	.	.	.	.	.	16	0
33	F	0	1976-03-31	0	1976-04-17	.	.	.	.	.	.	.	.	.	17	0
711	M	0	2001-07-12	0	2001-07-29	.	0	0	0	0	0	0	0	0	17	0
708	M	0	2001-05-09	0	2001-05-27	0	0	0	0	0	0	0	0	0	18	0
713	F	0	2000-04-23	0	2000-05-12	0	0	0	0	0	0	0	.	0	19	0
400	M	0	1994-04-10	0	1994-04-29	0	0	0	0	0	0	.	0	0	19	0
513	F	1	1998-05-02	0	1998-05-22	.	.	.	.	.	.	.	.	.	20	0
821	F	0	2001-08-14	0	2001-09-04	0	0	0	0	0	0	0	1	0	21	1
239	.	0	1987-06-04	0	1987-06-29	.	.	.	.	.	.	.	.	.	25	1
724	M	0	2000-08-05	0	2000-08-30	.	0	0	0	0	0	0	0	0	25	1
716	F	0	2000-05-26	0	2000-06-21	.	.	.	.	.	.	.	.	.	26	1
820	F	0	2001-09-01	0	2001-09-27	.	.	.	.	.	.	.	.	.	26	1
557	.	0	1978-04-04	0	1978-05-01	.	.	.	.	.	.	.	.	.	27	1
558	.	0	1978-04-04	0	1978-05-01	.	.	.	.	.	.	.	.	.	27	1
719	F	0	2000-06-17	0	2000-07-14	0	0	0	0	0	0	0	.	0	27	1
459	M	1	1997-03-17	0	1997-04-15	.	.	.	.	.	.	.	.	.	29	1
137	.	0	1983-04-11	0	1983-05-11	.	.	.	.	.	.	.	.	.	30	1
146	.	0	1983-04-16	0	1983-05-16	.	.	.	.	.	.	.	.	.	30	1
272	.	0	1988-04-26	0	1988-05-26	.	.	.	.	.	.	.	.	.	30	1
468	.	0	1998-05-16	0	1998-06-15	.	0	0	0	0	0	0	0	0	30	1
364	M	0	1992-05-31	0	1992-06-30	.	.	.	.	.	.	.	.	.	30	1
365	M	0	1992-05-31	0	1992-06-30	.	.	.	.	.	.	.	.	.	30	1
779	M	0	2004-04-10	0	2004-05-10	.	.	.	.	.	.	.	.	.	30	1
826	M	1	1998-05-16	0	1998-06-15	0	0	0	0	0	0	0	1	0	30	1
313	.	0	1990-05-26	0	1990-06-26	.	.	.	.	.	.	.	.	.	31	1
768	M	0	2003-05-17	0	2003-06-19	0	0	0	0	0	0	.	0	0	33	1
1050	M	0	2012-06-18	0	2012-07-22	0	0	0	0	0	0	0	0	0	34	1
828	F	1	1997-05-24	0	1997-06-27	.	.	.	.	.	.	.	.	.	34	1
164	.	0	1984-02-29	0	1984-04-05	.	.	.	.	.	.	.	.	.	36	1
1104	F	1	1995-07-05	0	1995-08-10	.	.	.	.	.	.	.	.	.	36	1
482	.	0	1998-04-07	0	1998-05-19	.	.	.	.	.	.	.	.	.	42	1
483	F	0	1998-04-07	0	1998-05-19	.	.	.	.	.	.	.	.	.	42	1
401	F	1	1994-05-08	0	1994-06-20	.	.	.	.	.	.	.	.	.	43	1
807	F	0	2004-05-26	0	2004-07-13	3	0	0	0	0	0	0	0	0	48	1
162	M	0	1983-05-28	0	1983-07-15	.	.	.	.	.	.	.	.	.	48	1
817	F	0	2004-05-26	0	2004-07-14	3	0	0	0	0	0	0	0	0	49	1
63	.	0	1979-05-14	0	1979-07-03	.	.	.	.	.	.	.	.	.	50	1
135	.	0	1983-05-30	0	1983-07-19	.	.	.	.	.	.	.	.	.	50	1
436	M	0	1995-06-07	0	1995-08-05	0	0	0	0	0	0	.	1	0	59	1
140	.	0	1983-05-10	0	1983-07-10	.	.	.	.	.	.	.	.	.	61	1
511	.	0	1998-05-07	0	1998-07-08	0	0	0	0	0	0	0	0	0	62	1
548	.	0	1995-04-12	0	1995-06-13	.	.	.	.	.	.	.	.	.	62	1
1086	F	0	2013-06-16	0	2013-08-17	.	0	0	0	0	0	0	.	0	62	1
547	M	0	1995-04-12	0	1995-06-13	.	.	.	.	.	.	.	.	.	62	1
467	M	0	1997-03-31	0	1997-06-06	.	.	.	.	.	.	.	.	.	67	1
40	F	0	1976-04-08	0	1976-06-15	.	.	.	.	.	.	.	.	.	68	1
54	.	0	1979-04-19	0	1979-06-30	.	.	.	.	.	.	.	.	.	72	1
701	F	0	2002-08-01	0	2002-10-12	.	.	.	.	.	.	.	.	.	72	1
714	F	0	2000-04-23	0	2000-07-13	.	.	.	.	.	.	.	.	.	81	1
560	F	0	1978-05-10	0	1978-08-09	.	.	.	.	.	.	.	.	.	91	2
147	.	0	1983-04-16	0	1983-07-18	.	.	.	.	.	.	.	.	.	93	2
692	F	0	2002-05-18	0	2002-08-20	0	0	0	0	0	0	0	1	0	94	2
699	M	0	2002-06-05	0	2002-09-18	0	0	0	0	0	0	0	1	0	105	2
110	M	0	1980-05-18	0	1980-09-02	.	.	.	.	.	.	.	.	.	107	2
770	F	0	2003-04-10	0	2003-07-29	1	0	0	0	0	0	.	0	0	110	2
765	M	0	2003-04-10	0	2003-07-29	1	0	0	0	0	0	.	0	0	110	2
215	F	0	1985-03-26	0	1985-07-22	.	.	.	.	.	.	.	.	.	118	2
128	F	0	1981-05-16	0	1981-09-13	.	.	.	.	.	.	.	.	.	120	2
283	F	0	1988-04-28	0	1988-08-27	.	.	.	.	.	.	.	.	.	121	2
553	M	0	1978-04-09	0	1978-08-09	.	.	.	.	.	.	.	.	.	122	2
284	M	0	1988-04-28	0	1988-08-30	.	.	.	.	.	.	.	.	.	124	2
259	.	0	1987-05-06	0	1987-09-10	.	.	.	.	.	.	.	.	.	127	2
977	M	1	2009-05-18	0	2009-09-28	.	.	.	.	.	.	.	.	.	133	2
23	F	0	1975-09-09	0	1976-01-21	.	.	.	.	.	.	.	.	.	134	2
725	M	0	2000-08-05	0	2000-12-19	.	0	0	.	.	.	.	.	.	136	2
260	.	0	1987-05-06	0	1987-09-22	.	.	.	.	.	.	.	.	.	139	2
573	F	0	1978-04-12	0	1978-09-01	.	.	.	.	.	.	.	.	.	142	2
334	.	0	1991-06-11	0	1991-11-06	.	.	.	.	.	.	.	.	.	148	2
335	.	0	1991-06-11	0	1991-11-06	.	.	.	.	.	.	.	.	.	148	2
2	M	0	1975-04-04	0	1975-09-06	.	.	.	.	.	.	.	.	.	155	2
492	F	0	1999-04-20	0	1999-09-30	.	0	0	0	0	0	.	1	0	163	2
169	.	0	1984-03-30	0	1984-09-14	.	.	.	.	.	.	.	.	.	168	2
422	M	0	1995-06-08	0	1995-11-23	.	0	0	0	0	0	.	.	0	168	2
726	M	0	2000-08-05	0	2001-01-27	.	.	.	.	.	.	.	.	.	175	2
947	M	0	2010-05-06	0	2010-10-28	2	0	0	0	2	0	0	0	0	175	2
375	F	0	1992-04-10	0	1992-10-04	.	.	.	.	.	.	.	.	.	177	2
376	M	0	1992-04-10	0	1992-10-04	.	.	.	.	.	.	.	.	.	177	2
377	M	0	1992-04-10	0	1992-10-04	.	.	.	.	.	.	.	.	.	177	2
331	.	0	1991-04-01	0	1991-10-01	.	.	.	.	.	.	.	.	.	183	2
952	M	0	2010-04-29	0	2010-11-03	2	0	0	0	2	0	0	1	0	188	2
3	M	0	1975-04-04	0	1975-10-12	.	.	.	.	.	.	.	.	.	191	2
806	F	1	2004-05-26	0	2004-12-05	1	0	0	0	0	0	0	.	0	193	2
464	M	0	1997-06-17	0	1998-01-01	.	.	.	.	.	.	.	.	.	198	2
502	F	0	1999-06-26	0	2000-01-14	0	0	0	0	0	0	0	0	0	202	2
727	M	0	2000-08-22	0	2001-03-13	.	.	.	.	.	.	.	1	.	203	2
1010	M	0	2012-04-15	0	2012-11-06	0	0	0	0	0	0	0	1	0	205	2
767	M	0	2003-04-11	0	2003-11-05	0	0	0	0	0	0	.	0	0	208	2
1011	M	0	2012-04-15	0	2012-11-11	0	0	0	1	0	0	0	1	0	210	2
12	F	0	1975-05-21	0	1975-12-31	.	.	.	.	.	.	.	.	.	224	2
529	F	0	1976-05-18	0	1977-01-01	.	.	.	.	.	.	.	.	.	228	2
423	M	0	1995-06-08	0	1996-01-23	.	0	0	0	0	0	.	1	0	229	2
1007	F	0	2012-03-06	0	2012-10-24	0	0	0	0	1	0	0	1	0	232	2
933	F	0	2010-06-15	0	2011-02-04	.	.	.	.	.	.	.	.	.	234	2
902	F	0	2012-03-06	0	2012-10-29	0	0	0	0	1	0	0	1	0	237	2
651	F	0	2001-07-07	0	2002-03-16	0	0	0	0	0	0	0	1	0	252	2
100	M	0	1980-06-30	0	1981-03-10	.	.	.	.	.	.	.	.	.	253	2
165	.	0	1984-02-29	0	1984-11-10	.	.	.	.	.	.	.	.	.	255	2
904	M	0	2012-03-05	0	2012-11-16	0	0	0	0	1	0	0	1	0	256	2
570	M	0	1978-03-30	0	1978-12-15	.	.	.	.	.	.	.	.	.	260	2
357	F	1	1992-04-08	0	1992-12-27	.	.	.	.	.	.	.	.	.	263	2
452	F	0	1996-06-01	0	1997-02-27	.	0	0	0	0	0	.	0	0	271	2
772	F	0	2003-04-10	0	2004-01-06	0	0	0	0	0	0	.	.	0	271	2
91	F	0	1980-03-30	0	1980-12-27	.	.	.	.	.	.	.	.	.	272	2
356	M	1	1992-04-08	0	1993-01-07	.	0	0	0	0	0	.	1	0	274	2
85	F	0	1980-05-02	0	1981-02-13	.	.	.	.	.	.	.	.	.	287	2
559	F	0	1978-04-04	0	1979-01-18	.	.	.	.	.	.	.	.	.	289	2
138	F	0	1983-04-11	0	1984-02-01	.	.	.	.	.	.	.	.	.	296	2
890	F	0	2006-02-01	1	2006-12-06	.	0	0	0	0	0	0	0	0	308	2
366	F	0	1992-05-31	0	1993-04-05	1	0	0	0	0	0	.	.	0	309	2
445	F	0	1996-05-14	0	1997-03-31	.	.	.	.	.	.	.	.	.	321	2
393	M	0	1993-08-02	0	1994-06-24	.	0	0	0	0	0	.	.	0	326	2
863	M	0	2005-08-30	0	2006-07-31	1	0	0	0	0	0	0	0	0	335	2
895	F	0	2009-05-22	0	2010-04-24	0	0	0	1	2	0	0	0	0	337	2
769	F	1	2003-06-07	0	2004-05-19	0	0	0	0	0	0	.	0	0	347	2
888	F	0	2008-04-18	0	2009-04-03	0	0	0	0	1	0	0	0	0	350	2
425	F	0	1995-06-08	0	1996-06-06	0	0	0	0	0	0	.	0	0	364	2
1012	F	1	2012-04-15	0	2013-04-30	0	0	0	0	0	0	0	0	0	380	2
774	F	0	2003-04-22	0	2004-05-28	1	0	0	0	0	0	.	0	0	402	2
897	F	0	2009-06-18	0	2010-08-03	0	0	0	0	2	0	0	0	0	411	2
273	M	0	1988-04-26	0	1989-06-12	.	.	.	.	.	.	.	.	.	412	2
415	M	0	1995-04-14	0	1996-06-04	0	0	0	0	0	0	.	0	0	417	2
773	F	0	2003-05-17	0	2004-07-15	2	0	0	0	0	0	.	0	0	425	2
1100	F	0	1982-12-13	1	1984-03-05	.	.	.	.	.	.	.	.	.	448	2
766	M	0	2003-04-11	0	2004-07-10	0	0	0	1	1	0	0	0	0	456	2
341	F	0	1991-05-04	0	1992-09-13	0	0	0	0	0	0	.	1	0	498	2
359	F	1	1992-04-08	0	1993-09-08	.	.	.	.	.	.	.	.	.	518	2
675	F	0	2002-07-01	1	2003-12-01	.	.	.	.	.	.	.	.	0	518	2
640	M	0	2001-07-07	0	2002-12-17	0	0	0	0	0	0	1	0	0	528	2
292	F	0	1989-06-02	0	1990-11-14	.	.	.	.	.	.	.	.	.	530	2
652	F	0	2001-04-20	0	2002-10-06	0	2	0	2	3	1	0	0	0	534	2
572	F	0	1978-03-30	0	1979-09-17	.	.	.	.	.	.	.	.	.	536	2
340	F	0	1991-05-04	0	1992-10-26	3	0	0	0	0	0	.	1	0	541	2
424	F	0	1995-06-08	0	1996-12-07	0	0	0	0	0	0	.	.	0	548	2
358	M	1	1992-04-08	0	1993-10-15	.	.	.	.	.	.	.	.	.	555	2
693	F	0	2002-05-18	0	2003-12-01	.	.	.	.	.	0	.	.	.	562	2
884	M	0	2007-05-01	0	2008-12-11	1	0	0	1	1	0	0	1	0	590	2
322	F	0	1990-04-14	0	1992-01-07	.	0	1	2	3	1	.	1	0	633	2
685	M	0	2002-04-28	0	2004-01-21	0	0	0	0	0	0	.	0	0	633	2
937	M	0	2010-05-19	0	2012-02-13	0	0	0	0	1	0	0	0	0	635	2
327	M	0	1991-03-29	0	1993-02-26	3	0	1	.	.	.	.	1	0	700	2
314	M	0	1990-05-26	0	1992-07-17	.	0	0	0	0	0	.	.	0	783	2
355	F	0	1991-05-11	0	1993-08-03	.	3	0	1	3	1	.	.	1	815	3
1098	M	0	1981-01-01	1	1983-04-19	.	.	.	.	.	.	.	.	.	838	3
556	M	0	1978-04-23	0	1980-08-16	.	.	.	.	.	.	.	.	.	846	3
551	M	0	1978-04-04	0	1980-08-02	.	.	.	.	.	.	.	.	.	851	3
338	M	0	1991-05-04	0	1993-09-18	.	.	.	.	.	.	.	.	.	868	3
329	F	0	1991-03-29	0	1993-08-14	.	.	.	.	.	.	.	.	.	869	3
387	F	0	1993-04-10	0	1995-09-13	3	0	0	1	0	0	.	1	0	886	3
739	M	0	2003-05-04	0	2005-10-13	.	.	.	.	.	.	0	.	.	893	3
1079	F	0	1977-02-01	1	1979-08-06	.	.	.	.	.	.	.	.	.	916	3
233	F	0	1986-04-16	0	1988-10-20	.	.	.	.	.	.	.	.	.	918	3
311	M	0	1990-03-24	0	1992-10-01	.	0	0	0	0	0	.	1	0	922	3
543	F	0	1977-04-10	0	1979-11-10	.	.	.	.	.	.	.	.	.	944	3
613	F	0	2000-06-26	1	2003-02-04	3	0	0	0	0	0	.	0	0	953	3
542	M	0	1977-04-10	0	1979-11-29	.	.	.	.	.	.	.	.	.	963	3
532	F	0	1977-03-15	0	1979-11-09	.	.	.	.	.	.	.	.	.	969	3
317	M	0	1990-03-05	0	1992-11-12	3	0	0	0	0	0	.	1	0	983	3
316	F	0	1990-05-26	0	1993-02-26	3	0	1	.	.	.	.	1	0	1007	3
398	F	0	1993-08-02	0	1996-05-17	.	0	0	0	0	0	.	.	0	1019	3
639	M	0	2001-07-07	0	2004-04-23	2	0	0	1	0	0	.	0	0	1021	3
861	M	0	2006-08-30	0	2009-07-03	2	0	0	0	1	0	1	0	0	1038	3
837	F	0	1984-01-01	1	1986-11-05	.	.	.	.	.	.	.	.	.	1039	3
370	M	0	1992-05-12	0	1995-04-17	.	.	.	.	.	.	.	.	.	1070	3
97	M	0	1980-04-01	0	1983-04-19	.	.	.	.	.	.	.	.	.	1113	3
403	F	0	1994-05-08	0	1997-06-23	0	0	0	0	0	0	.	0	0	1142	3
229	F	0	1986-04-24	0	1989-06-12	.	.	.	.	.	.	.	.	.	1145	3
587	M	1	1998-10-17	0	2001-12-13	1	0	0	0	0	0	1	.	0	1153	3
674	F	0	2002-07-01	1	2005-09-15	0	0	0	0	0	0	0	.	0	1172	3
41	M	0	1976-04-08	0	1979-09-10	.	.	.	.	.	.	.	.	.	1250	3
893	F	0	2004-06-01	1	2007-11-26	1	1	0	2	1	1	0	0	0	1273	3
945	F	1	2010-05-06	0	2013-11-12	0	0	0	1	1	0	0	0	0	1286	3
666	M	0	1994-12-01	1	1998-06-24	0	0	0	0	0	0	0	0	0	1301	3
374	M	0	1992-04-07	0	1995-11-14	2	3	0	1	3	1	.	0	.	1316	3
36	F	0	1976-03-31	0	1979-11-19	.	.	.	.	.	.	.	.	.	1328	3
102	F	0	1980-06-30	0	1984-04-04	.	.	.	.	.	.	.	.	.	1374	3
261	M	0	1988-04-27	0	1992-02-18	.	0	0	0	0	0	.	.	0	1392	3
426	M	1	1995-07-05	0	1999-04-29	0	1	1	1	.	1	0	0	0	1394	3
392	F	1	1993-08-02	0	1997-06-30	.	0	0	1	2	1	.	.	0	1428	3
830	M	0	1986-05-02	1	1990-04-02	.	0	0	0	0	0	.	.	0	1431	3
65	M	0	1979-05-14	0	1983-04-19	.	.	.	.	.	.	.	.	.	1436	3
586	M	0	1998-10-17	0	2002-09-29	.	.	.	.	.	0	0	.	.	1443	3
369	M	0	1992-05-12	0	1996-05-04	3	3	0	1	.	1	.	1	1	1453	3
71	M	0	1980-04-07	0	1984-04-04	.	.	.	.	.	.	.	.	.	1458	3
382	M	0	1992-04-29	0	1996-05-02	.	.	.	.	.	.	.	.	.	1464	3
428	M	0	1995-08-19	0	1999-08-31	0	2	0	1	.	1	0	0	1	1473	3
383	F	0	1992-04-29	0	1996-05-17	.	3	0	0	3	1	.	.	0	1479	3
894	M	0	2004-01-01	1	2008-02-01	1	0	0	0	0	0	0	0	0	1492	3
378	F	0	1992-07-26	0	1996-09-01	.	.	.	.	.	.	.	.	.	1498	3
684	F	0	2002-04-21	0	2006-06-07	.	0	0	2	2	1	0	0	1	1508	3
368	M	0	1992-05-12	0	1996-07-11	1	3	0	.	.	.	.	0	1	1521	3
431	M	1	1995-08-19	0	1999-10-25	0	1	0	.	1	0	0	0	1	1528	3
409	M	0	1994-05-09	0	1998-07-21	0	1	2	2	2	1	0	0	1	1534	3
354	M	1	1991-05-11	0	1995-07-31	.	.	.	.	.	.	.	.	.	1542	3
832	M	0	1982-09-10	1	1986-12-10	.	.	.	.	.	.	.	.	.	1552	3
763	M	0	2003-04-17	0	2007-08-06	.	.	.	.	.	.	.	.	.	1572	3
231	M	0	1986-04-16	0	1990-09-20	.	.	.	.	.	.	.	.	.	1618	3
391	F	0	1993-08-02	0	1998-01-28	3	3	0	1	3	1	.	1	0	1640	3
265	M	1	1988-04-17	0	1992-11-17	.	0	0	0	0	0	.	.	0	1675	3
634	M	1	2001-05-07	0	2006-03-16	.	.	.	.	.	.	.	.	.	1774	3
405	M	1	1994-06-22	0	1999-05-11	.	.	.	.	.	.	.	.	.	1784	3
668	M	0	2001-01-01	1	2005-12-01	.	.	.	.	.	.	.	.	.	1795	3
645	F	0	2001-05-09	0	2006-04-10	2	0	0	1	0	0	0	0	0	1797	3
277	M	0	1988-04-27	0	1993-04-08	0	0	0	0	0	0	.	.	0	1807	3
433	F	0	1995-03-31	0	2000-04-03	0	1	1	.	.	1	0	0	1	1830	3
395	M	0	1993-08-02	0	1998-08-18	.	.	.	.	.	.	.	.	.	1842	3
421	F	0	1995-05-02	0	2000-05-23	0	1	1	1	.	1	0	0	0	1848	3
352	M	1	1991-05-11	0	1996-06-10	.	.	.	.	.	.	.	.	.	1857	3
526	M	0	1976-05-18	0	1981-06-23	.	.	.	.	.	.	.	.	.	1862	3
750	M	0	2003-04-06	0	2008-06-12	.	.	.	.	.	.	.	.	.	1894	3
974	M	0	2009-05-21	0	2014-08-05	2	0	.	3	3	1	0	1	0	1902	3
106	F	0	1980-05-27	0	1985-08-20	.	.	.	.	.	.	.	.	.	1911	3
205	M	0	1985-08-06	0	1990-11-01	.	0	0	0	0	0	.	.	0	1913	3
896	M	0	2005-01-01	1	2010-05-10	3	0	0	2	1	1	0	1	0	1955	3
226	M	1	1986-04-24	0	1991-09-12	.	0	0	0	0	0	.	.	.	1967	3
218	M	0	1985-05-15	0	1990-11-10	.	.	.	.	.	.	.	.	.	2005	3
333	F	0	1991-04-01	0	1996-11-03	.	.	.	.	.	.	.	.	.	2043	3
319	M	0	1990-03-05	0	1995-10-16	.	.	.	.	.	.	.	.	.	2051	3
642	F	0	2001-07-12	0	2007-02-26	1	2	0	1	1	0	0	1	0	2055	3
419	M	0	1995-04-27	0	2000-12-14	3	2	0	2	.	.	0	1	1	2058	3
134	M	0	1983-05-30	0	1989-02-09	.	.	.	.	.	.	.	.	.	2082	3
662	F	0	1993-05-01	1	1999-01-20	.	.	.	.	.	.	.	.	.	2090	3
677	M	0	2002-04-16	0	2008-01-21	1	1	0	0	1	0	0	.	0	2106	3
781	F	0	2004-04-10	0	2010-02-04	.	.	.	.	.	.	.	.	.	2126	3
1070	F	0	1973-01-01	0	1978-11-22	.	.	.	.	.	.	.	.	.	2151	3
780	M	0	2004-04-10	0	2010-03-04	.	.	.	.	.	.	.	.	.	2154	3
14	M	0	1975-05-21	0	1981-05-07	.	.	.	.	.	.	.	.	.	2178	3
1085	F	0	1980-01-01	1	1985-12-18	.	.	.	.	.	.	.	.	.	2178	3
396	F	0	1993-08-02	0	1999-08-02	.	3	0	.	.	.	0	0	0	2191	3
1081	F	0	1974-01-01	1	1980-01-19	.	.	.	.	.	.	.	.	.	2209	3
589	F	0	1994-12-01	1	2000-12-19	.	.	.	.	.	.	.	.	.	2210	3
406	F	1	1994-06-22	0	2000-08-07	0	3	2	.	.	.	0	0	1	2238	3
252	F	0	1987-05-03	0	1993-06-22	.	.	.	.	.	.	.	.	.	2242	3
667	M	0	1995-01-01	1	2001-02-20	.	.	.	.	.	.	.	.	.	2242	3
254	M	0	1987-05-15	0	1993-07-23	.	.	.	.	.	.	.	.	.	2261	3
237	M	0	1987-03-31	0	1993-06-12	.	.	.	.	.	.	.	.	.	2265	3
86	M	0	1980-05-02	0	1986-07-31	.	.	.	.	.	.	.	.	.	2281	3
728	M	0	2003-04-17	0	2009-07-17	2	3	.	3	3	1	1	.	1	2283	3
811	F	0	2004-05-28	0	2010-10-30	.	0	0	0	0	0	1	0	0	2346	3
665	M	0	1993-01-01	1	1999-06-09	0	0	1	0	0	0	0	0	0	2350	3
295	M	0	1989-06-03	0	1995-11-16	.	.	.	.	.	.	.	.	.	2357	3
219	M	0	1985-05-15	0	1991-11-11	.	.	.	.	.	.	.	.	.	2371	3
761	M	0	2003-04-13	0	2009-10-21	2	0	0	1	2	1	0	0	0	2383	3
113	F	0	1980-05-18	0	1986-12-10	.	.	.	.	.	.	.	.	.	2397	3
264	F	0	1988-04-27	0	1994-12-01	.	.	.	.	.	.	.	.	.	2409	3
611	M	0	1998-08-01	1	2005-03-14	2	2	0	1	2	0	0	0	1	2417	3
330	F	0	1991-03-29	0	1997-11-17	.	.	.	.	.	.	.	.	.	2425	3
217	M	0	1985-05-15	0	1992-01-09	.	1	0	1	2	1	.	.	0	2430	3
790	F	0	2004-05-08	0	2011-01-20	1	2	0	2	2	1	0	0	0	2448	3
427	M	1	1995-07-05	0	2002-03-20	2	3	0	1	3	1	1	1	1	2450	3
646	M	0	2001-04-10	0	2008-01-03	.	3	0	2	3	1	0	1	1	2459	3
549	F	0	1977-04-10	0	1984-01-05	.	.	.	.	.	.	.	.	.	2461	3
337	F	1	1991-06-11	0	1998-03-18	.	.	.	.	.	.	.	.	.	2472	3
320	F	0	1990-03-05	0	1996-12-24	3	0	0	1	1	1	.	.	0	2486	3
633	F	0	2001-06-26	1	2008-04-18	0	0	1	1	1	0	0	0	0	2488	3
834	M	0	1980-01-01	1	1986-11-05	.	.	.	.	.	.	.	.	.	2500	3
604	F	0	1998-07-02	0	2005-05-17	1	2	0	2	2	1	0	0	0	2511	3
594	M	0	1994-09-23	1	2001-08-19	.	.	.	.	.	.	.	.	.	2522	3
437	F	0	1995-06-07	0	2002-05-07	0	1	0	2	2	1	0	1	0	2526	3
661	F	0	1993-05-01	1	2000-04-15	0	0	2	.	.	0	0	0	0	2541	3
484	M	0	1998-04-07	0	2005-04-07	3	1	0	2	1	0	0	.	0	2557	3
72	M	0	1980-04-07	0	1987-05-22	.	.	.	.	.	.	.	.	.	2601	3
6	M	0	1975-04-27	0	1982-07-02	.	.	.	.	.	.	.	.	.	2623	3
336	M	1	1991-06-11	0	1998-08-25	.	.	.	.	.	.	.	.	.	2632	3
232	M	0	1986-04-16	0	1993-08-14	.	.	.	.	.	.	.	.	.	2677	3
814	F	0	2004-06-16	0	2011-10-24	2	3	1	2	3	1	1	1	1	2686	3
880	M	0	2003-04-01	1	2010-09-16	.	.	.	.	.	.	.	.	.	2725	3
554	M	0	1978-04-09	0	1985-10-09	.	.	.	.	.	.	.	.	.	2740	3
463	F	0	1997-06-08	0	2004-12-15	3	0	1	1	1	0	0	0	0	2747	3
1084	F	0	1979-05-25	1	1986-12-10	.	.	.	.	.	.	.	.	.	2756	3
227	M	0	1986-04-24	0	1993-11-17	.	.	.	.	.	.	.	.	.	2764	3
1089	M	0	1979-01-01	1	1986-08-27	.	.	.	.	.	.	.	.	.	2795	3
289	F	0	1988-04-08	0	1995-12-04	.	.	.	.	.	.	.	.	.	2796	3
503	F	0	1999-06-26	0	2007-03-14	.	.	.	.	.	.	.	.	.	2818	3
829	F	0	1986-05-02	1	1994-01-19	.	0	0	0	0	0	.	.	0	2819	3
380	F	1	1992-05-29	0	2000-03-07	0	1	0	.	.	0	0	1	0	2839	3
48	M	0	1979-02-23	0	1986-12-09	.	.	.	.	.	.	.	.	.	2846	3
1059	F	0	1969-01-01	1	1976-11-11	.	.	.	.	.	.	.	.	.	2871	3
1068	M	0	1973-01-01	0	1980-11-30	.	.	.	.	.	.	.	.	.	2890	3
288	F	0	1988-04-08	0	1996-04-17	.	2	0	1	3	1	.	.	1	2931	3
612	M	0	1998-08-01	1	2006-10-17	1	2	0	2	2	1	0	1	0	2999	3
593	M	0	1994-09-23	1	2002-12-16	3	3	0	1	3	1	0	1	1	3006	3
499	F	0	1999-06-22	0	2007-10-02	2	3	1	2	3	1	0	1	1	3024	3
258	F	0	1987-07-15	0	1995-11-02	1	1	0	0	0	0	.	0	0	3032	3
287	F	0	1988-04-08	0	1996-08-05	.	.	.	.	.	.	.	.	.	3041	3
585	F	1	1998-10-17	0	2007-03-08	1	3	.	2	2	1	0	1	0	3064	3
384	F	1	1992-05-15	0	2000-10-12	.	.	.	.	.	.	.	.	.	3072	3
496	M	0	1999-05-25	0	2007-11-15	2	1	0	1	1	0	0	1	0	3096	3
584	M	1	1998-10-17	0	2007-05-01	0	2	0	1	2	1	.	0	1	3118	3
735	M	0	2003-05-17	0	2011-12-01	3	1	0	1	0	1	.	.	0	3120	3
1000	F	0	2005-01-01	1	2013-08-12	1	0	0	1	1	0	1	0	0	3145	3
1069	M	0	1970-01-01	1	1978-08-19	.	.	.	.	.	.	.	.	.	3152	3
367	F	0	1992-05-31	0	2001-01-26	.	.	.	.	.	.	.	.	.	3162	3
96	M	0	1980-04-01	0	1988-12-02	.	.	.	.	.	.	.	.	.	3167	3
66	F	0	1979-05-14	0	1988-01-16	.	.	.	.	.	.	.	.	.	3169	3
898	M	0	2004-08-01	1	2013-04-24	1	2	1	1	2	1	0	1	0	3188	3
564	M	0	1978-06-11	0	1987-03-13	.	.	.	.	.	.	.	.	.	3197	3
785	F	0	2004-05-03	0	2013-02-06	1	3	.	1	2	1	0	1	0	3201	3
263	F	0	1988-04-27	0	1997-02-04	.	.	.	.	.	.	.	.	.	3205	3
734	M	0	2003-05-17	0	2012-04-03	1	2	.	2	3	1	0	1	1	3244	3
255	F	0	1987-05-17	0	1996-04-25	3	3	0	.	3	1	.	1	1	3266	3
98	F	0	1980-04-01	0	1989-03-18	.	.	.	.	.	.	.	.	.	3273	3
762	M	0	2003-04-13	0	2012-04-30	.	.	.	.	.	.	.	.	.	3305	3
629	M	0	1993-06-27	1	2002-08-12	1	1	0	1	2	0	1	1	1	3333	3
448	M	0	1996-05-11	0	2005-07-26	0	0	2	1	1	0	.	0	1	3363	3
679	M	1	2002-04-17	0	2011-07-02	2	3	.	2	3	1	1	1	1	3363	3
228	F	1	1986-04-24	0	1995-07-13	3	0	2	1	1	1	.	.	0	3367	3
606	M	0	1998-07-02	0	2007-09-21	0	3	.	2	3	1	0	0	0	3368	3
179	M	0	1984-04-14	0	1993-07-26	.	.	.	.	.	.	.	.	.	3390	3
126	M	0	1981-05-14	0	1990-09-07	.	.	.	.	.	.	.	.	.	3403	3
379	M	0	1992-05-29	0	2001-09-24	.	.	.	.	.	.	.	.	.	3405	3
596	M	0	1993-05-01	1	2002-09-11	3	0	3	0	2	0	0	0	1	3420	3
25	F	0	2000-06-17	0	2009-11-23	.	.	.	.	.	.	.	.	.	3446	3
631	F	0	1994-06-01	1	2003-11-17	.	2	1	1	1	1	.	.	1	3456	3
4	F	0	1975-04-04	0	1984-09-23	.	.	.	.	.	.	.	.	.	3460	3
831	M	0	1984-03-19	1	1993-09-27	.	.	.	.	.	.	.	.	.	3479	3
73	F	0	1980-04-07	0	1989-11-24	.	.	.	.	.	.	.	.	.	3518	3
610	F	0	1998-08-01	1	2008-03-27	2	0	.	2	2	1	1	.	1	3526	3
453	M	0	1996-06-01	0	2006-02-22	3	2	0	1	3	1	0	0	0	3553	3
538	F	0	1977-03-15	0	1986-12-10	.	.	.	.	.	.	.	.	.	3557	3
601	F	0	1992-01-01	1	2001-10-03	3	3	1	1	2	1	1	1	1	3563	3
286	M	0	1988-04-08	0	1998-02-06	.	.	.	.	.	.	.	.	.	3591	3
417	F	0	1995-04-14	0	2005-02-14	3	3	0	2	2	1	0	0	0	3594	3
120	M	0	1980-03-19	0	1990-01-22	.	.	.	.	.	.	.	.	.	3596	3
210	M	1	1985-06-30	0	1995-05-08	.	.	.	.	.	.	.	.	.	3599	3
418	M	0	1995-04-27	0	2005-03-24	3	2	0	.	2	1	1	1	0	3619	4
1067	M	0	1973-01-01	0	1982-11-30	.	.	.	.	.	.	.	.	.	3620	4
561	M	0	1978-05-10	0	1988-04-22	.	.	.	.	.	.	.	.	.	3635	4
650	M	0	2001-05-01	1	2011-04-19	3	2	.	2	2	1	0	1	1	3640	4
268	F	1	1988-04-17	0	1998-04-13	.	.	.	.	.	.	.	.	.	3648	4
34	M	0	1976-03-31	0	1986-04-30	.	.	.	.	.	.	.	.	.	3682	4
599	M	0	1994-10-02	1	2004-11-03	1	3	0	2	3	1	0	1	0	3685	4
552	F	0	1978-04-04	0	1988-05-19	.	.	.	.	.	.	.	.	.	3698	4
608	F	0	1994-12-01	1	2005-02-05	1	1	0	1	2	0	0	0	0	3719	4
614	F	0	2000-04-24	0	2010-07-02	1	2	0	2	2	1	1	1	1	3721	4
1102	M	0	1990-04-21	0	2000-07-01	.	.	.	.	.	.	.	.	.	3724	4
180	F	0	1984-04-14	0	1994-06-30	.	.	.	.	.	.	.	.	.	3729	4
1083	F	0	1979-05-25	1	1989-08-12	.	.	.	.	.	.	.	.	.	3732	4
238	F	1	1987-03-31	0	1997-06-19	2	0	0	0	0	0	.	.	0	3733	4
600	M	0	1997-06-01	1	2007-09-01	2	3	.	1	2	1	0	0	1	3744	4
592	F	0	1998-10-01	1	2009-01-02	2	3	0	2	2	1	0	1	1	3746	4
461	F	0	1997-03-17	0	2007-06-25	0	3	0	2	3	1	0	1	0	3752	4
737	F	0	2002-04-20	0	2012-08-20	0	3	0	3	3	1	1	0	0	3775	4
571	F	0	1978-03-30	0	1988-08-07	.	.	.	.	.	.	.	.	.	3783	4
349	F	0	1991-04-30	0	2001-09-17	.	.	.	.	.	.	.	.	.	3793	4
481	F	0	1998-07-09	0	2008-12-04	3	2	0	2	2	1	0	.	0	3801	4
125	F	0	1981-05-12	0	1991-11-06	.	1	0	1	2	1	.	.	0	3830	4
332	M	0	1991-04-01	0	2001-10-03	.	.	.	.	.	.	.	.	.	3838	4
605	F	0	1998-07-02	0	2009-01-09	1	2	.	3	1	1	0	0	0	3844	4
590	F	0	1994-01-01	1	2004-07-13	3	2	0	2	2	1	0	1	1	3846	4
414	M	0	1995-04-14	0	2005-10-25	3	3	3	1	2	1	0	0	1	3847	4
813	F	0	2004-06-16	0	2015-01-20	3	3	2	2	3	1	1	1	1	3870	4
838	F	0	1984-07-01	1	1995-02-07	.	.	.	.	.	.	.	.	.	3873	4
729	M	0	2003-04-13	0	2013-12-08	.	.	.	.	.	1	0	.	.	3892	4
517	F	0	1976-04-08	0	1986-12-10	.	.	.	.	.	.	.	.	.	3898	4
35	F	0	1976-03-31	0	1986-12-10	.	.	.	.	.	.	.	.	.	3906	4
877	F	0	2003-01-01	1	2013-09-19	.	.	.	.	.	.	.	.	.	3914	4
1058	F	0	1969-01-01	1	1979-10-01	.	.	.	.	.	.	.	.	.	3925	4
833	F	0	1984-03-10	1	1995-02-16	.	.	.	.	.	.	.	.	.	3995	4
742	F	0	2003-04-11	0	2014-04-01	0	3	.	1	2	1	0	0	0	4008	4
760	F	0	2003-06-07	0	2014-06-02	2	0	0	1	0	0	0	0	0	4013	4
123	M	0	1981-05-12	0	1992-05-14	0	0	1	0	0	0	.	0	0	4020	4
124	M	0	1981-05-12	0	1992-05-14	0	0	1	0	0	0	.	0	0	4020	4
1072	F	0	1971-01-01	1	1982-01-08	.	.	.	.	.	.	.	.	.	4025	4
615	F	0	2000-06-17	0	2011-07-11	1	3	.	2	2	1	0	1	1	4041	4
636	F	0	2001-01-01	1	2012-02-08	.	3	.	3	3	1	0	.	0	4055	4
497	F	0	1999-05-25	0	2010-07-21	0	2	.	1	1	1	1	0	0	4075	4
1101	M	1	1988-04-01	1	1999-05-29	.	.	.	.	.	.	.	.	.	4075	4
480	M	0	1998-07-09	0	2009-09-24	0	3	0	3	2	1	1	0	0	4095	4
698	M	0	2002-06-05	0	2013-08-21	3	3	.	2	2	1	1	1	0	4095	4
148	F	1	1983-04-16	0	1994-07-02	.	.	.	.	.	.	.	.	.	4095	4
886	M	0	2001-01-01	1	2012-04-08	.	2	0	2	2	0	0	.	0	4115	4
555	F	0	1977-04-09	0	1988-07-27	.	.	.	.	.	.	.	.	1	4127	4
550	M	0	1978-04-04	0	1989-08-07	.	.	.	.	.	.	.	.	.	4143	4
809	F	0	2004-05-28	0	2015-10-26	3	0	1	0	2	1	0	0	0	4168	4
388	F	0	1993-04-10	0	2004-09-12	0	3	1	0	1	0	0	1	0	4173	4
643	F	0	2001-09-01	0	2013-03-25	.	.	.	.	.	.	.	.	.	4223	4
1060	F	0	1970-01-01	1	1981-07-29	.	.	.	.	.	.	.	.	.	4227	4
326	M	0	1991-03-29	0	2002-10-30	.	.	.	.	.	.	.	.	.	4233	4
595	M	0	1991-06-29	1	2003-02-14	3	2	3	1	3	0	.	1	1	4248	4
654	M	0	1991-06-29	1	2003-02-17	3	1	3	1	3	0	.	1	1	4251	4
598	M	0	1994-12-01	1	2006-07-23	.	2	0	1	2	1	0	1	1	4252	4
1055	M	0	1969-01-01	1	1980-09-12	.	.	.	.	.	.	.	.	.	4272	4
494	F	0	1999-04-20	0	2010-12-31	0	3	.	0	1	1	0	1	1	4273	4
879	F	0	2002-01-01	1	2013-09-17	2	1	2	1	1	1	0	1	1	4277	4
628	F	0	2000-05-09	0	2012-02-08	.	2	0	1	2	1	0	.	0	4292	4
626	M	0	2000-05-09	0	2012-02-08	.	1	0	0	0	1	0	.	0	4292	4
11	F	0	1975-04-28	0	1987-03-02	.	.	.	.	.	.	.	.	.	4326	4
816	F	0	2003-01-01	1	2014-11-11	2	2	0	1	3	1	0	1	1	4332	4
753	M	0	2003-06-05	0	2015-04-29	1	3	1	2	2	1	0	0	1	4346	4
444	F	0	1996-04-13	0	2008-03-12	3	1	2	1	0	0	0	1	0	4351	4
1065	M	0	1973-01-01	0	1984-11-30	.	.	.	.	.	.	.	.	.	4351	4
1071	M	0	1972-01-01	1	1983-12-04	.	.	.	.	.	.	.	.	.	4355	4
1	F	0	1969-01-01	1	1980-12-13	.	.	.	.	.	.	.	.	.	4364	4
1056	M	0	1972-01-01	1	1983-12-13	.	.	.	.	.	.	.	.	.	4364	4
69	M	0	1980-04-07	0	1992-03-29	.	.	.	.	.	.	.	.	.	4374	4
498	M	0	1999-06-22	0	2011-06-14	1	3	.	2	3	1	0	1	1	4375	4
583	M	0	1999-06-22	0	2011-06-14	3	2	0	0	3	1	0	1	1	4375	4
566	F	0	1978-06-11	0	1990-06-24	.	.	.	.	.	.	.	.	.	4396	4
435	F	0	1995-03-31	0	2007-04-25	.	3	0	2	1	1	0	.	0	4408	4
160	F	0	1983-05-28	0	1995-07-13	.	.	.	.	.	.	.	.	.	4429	4
533	F	0	1977-03-15	0	1989-05-16	.	.	.	.	.	.	.	.	.	4445	4
1077	F	0	1977-02-01	1	1989-04-10	.	.	.	.	.	.	.	.	.	4451	4
440	M	0	1996-04-13	0	2008-06-23	.	3	1	2	2	1	0	.	0	4454	4
681	M	0	2002-04-17	0	2014-07-02	3	2	.	2	2	1	0	1	1	4459	4
575	M	0	1978-04-12	0	1990-07-27	.	.	.	.	.	.	.	.	.	4489	4
473	F	0	1998-07-02	0	2010-10-24	2	0	1	1	1	0	1	0	0	4497	4
266	M	0	1988-04-17	0	2000-08-18	.	.	.	.	.	.	.	.	.	4506	4
1082	F	0	1977-04-10	0	1989-08-12	.	.	.	.	.	.	.	.	.	4507	4
99	M	0	1980-06-30	0	1992-11-02	.	.	.	.	.	.	.	.	.	4508	4
534	M	0	1977-04-09	0	1989-08-12	.	.	.	.	.	.	.	.	.	4508	4
1075	M	0	1972-01-01	1	1984-05-07	.	.	.	.	.	.	.	.	.	4510	4
1074	M	0	1972-01-01	1	1984-05-11	.	.	.	.	.	.	.	.	.	4514	4
487	F	0	1999-04-04	0	2011-08-17	2	2	1	0	2	0	0	1	0	4518	4
1078	M	0	1973-01-01	1	1985-05-25	.	.	.	.	.	.	.	.	.	4527	4
1103	F	0	1990-07-01	1	2002-12-04	.	.	.	.	.	.	.	.	.	4539	4
70	M	0	1980-04-07	0	1992-09-12	.	.	.	.	.	.	.	.	.	4541	4
647	M	0	2001-03-01	1	2013-08-30	2	1	.	3	3	1	0	1	1	4565	4
609	M	0	1998-08-01	1	2011-03-14	2	3	2	1	1	1	0	1	0	4608	4
52	M	0	1979-04-19	0	1992-01-06	.	0	0	0	0	0	.	1	0	4645	4
122	M	0	1981-05-12	0	1994-02-07	3	.	0	.	.	1	.	.	0	4654	4
361	M	0	1992-04-17	0	2005-01-20	.	.	.	.	.	.	.	.	.	4661	4
565	M	0	1978-06-11	0	1991-03-16	.	.	.	.	.	.	.	.	.	4661	4
1054	M	0	1970-01-01	1	1982-10-17	.	.	.	.	.	.	.	.	.	4672	4
1087	M	0	1991-06-29	1	2004-04-22	3	2	2	2	1	1	0	1	0	4681	4
515	F	0	1976-04-08	0	1989-02-08	.	.	.	.	.	.	.	.	.	4689	4
262	F	0	1988-04-27	0	2001-03-09	.	.	.	.	.	.	.	.	.	4699	4
1066	M	0	1973-01-01	0	1985-11-30	.	.	.	.	.	.	.	.	.	4716	4
635	M	0	2001-04-27	0	2014-04-14	2	3	.	1	1	1	0	1	1	4735	4
1088	F	0	1991-06-29	1	2004-07-26	3	3	2	2	3	1	0	1	1	4776	4
466	F	0	1997-06-17	0	2010-07-17	1	1	0	2	3	1	1	0	1	4778	4
603	M	0	1999-07-25	0	2012-11-01	.	.	.	.	.	.	.	.	.	4848	4
242	M	0	1987-05-09	0	2000-09-18	.	.	.	.	.	.	.	.	.	4881	4
121	M	1	1981-05-12	0	1994-10-16	.	.	.	.	.	.	.	.	.	4905	4
624	M	0	2000-06-26	1	2013-12-09	.	.	.	.	.	.	.	.	.	4914	4
87	M	0	1980-03-30	0	1993-09-16	.	.	.	.	.	.	.	.	.	4918	4
478	F	0	1998-07-20	0	2012-02-08	.	2	.	2	2	1	0	.	0	4951	4
597	M	0	1994-12-01	1	2008-07-25	.	3	1	2	2	1	0	.	1	4985	4
15	F	0	1975-05-21	0	1989-02-18	.	.	.	.	.	.	.	.	.	5022	4
531	M	0	1977-03-15	0	1991-01-06	.	.	.	.	.	.	.	.	.	5045	4
1064	M	0	1973-01-01	0	1986-11-30	.	.	.	.	.	.	.	.	.	5081	4
1091	F	0	1971-01-01	1	1984-12-21	.	.	.	.	.	.	.	.	.	5103	4
1053	M	0	1969-01-01	1	1983-01-18	.	.	.	.	.	.	.	.	.	5130	4
621	F	0	2000-06-26	1	2014-07-23	3	3	0	1	1	0	0	1	0	5140	4
323	F	1	1990-04-14	0	2004-08-07	1	2	3	2	2	1	0	0	0	5229	4
127	F	1	1981-05-14	0	1995-09-17	.	.	.	.	.	.	.	.	.	5239	4
836	F	0	1981-01-01	1	1995-05-18	.	.	.	.	.	.	.	.	.	5250	4
1057	F	0	1969-01-01	1	1983-07-10	.	.	.	.	.	.	.	.	.	5303	4
839	F	0	1984-08-15	1	1999-03-01	.	.	.	.	.	.	.	.	.	5311	4
653	F	0	1990-07-01	1	2005-03-10	.	.	.	.	.	.	0	.	1	5366	4
889	F	0	1992-03-01	1	2006-11-17	.	3	0	3	3	1	0	0	1	5374	4
660	F	0	1986-01-01	1	2000-11-22	.	.	.	.	.	.	.	.	.	5439	4
1073	F	0	1972-01-01	1	1986-12-11	.	.	.	.	.	.	.	.	.	5458	4
1063	M	0	1967-01-01	1	1981-12-18	.	.	.	.	.	.	.	.	.	5465	4
591	F	0	1987-01-01	1	2002-04-04	2	2	3	2	3	1	0	0	1	5572	4
1062	M	0	1967-01-01	1	1982-04-05	.	.	.	.	.	.	.	.	.	5573	4
1080	F	0	1974-01-01	1	1989-04-30	.	.	.	.	.	.	.	.	.	5598	4
630	F	0	1991-02-23	1	2006-07-08	2	3	2	2	3	0	0	0	1	5614	4
443	F	0	1996-04-13	0	2011-09-03	.	3	0	1	3	1	0	.	0	5621	4
1076	M	0	1977-02-01	1	1992-12-08	.	.	.	.	.	.	.	.	.	5789	4
44	M	0	1979-03-28	0	1995-05-13	.	.	.	.	.	.	.	.	.	5890	4
